# Supplementary material for: Comparative Genomics and Biosynthetic Cluster Analysis of Antifungal Secondary Metabolites of Three Strains of Streptomyces albidoflavus Isolated from Rhizospheric Soils
Source: Microorganisms. 2024 Dec 19;12(12):2637. doi: 10.3390/microorganisms12122637 (PMC11678301; doi:10.3390/microorganisms12122637)
Supplement: Supplementary file 1 [file microorganisms-12-02637-s001.zip]

Archive with 4 entries (4 files):
- Supplementary material.pdf
- Table S4- Features of extracellular enzymes phenotypically expressed of S. albidoflavus.xlsx
- Table S5- Features of extracellular enzymes phenotypically expressed of S. albidoflavus J25.xlsx
- Table S6- Features of extracellular enzymes phenotypically expressed of S. albidoflavus J29 ori2.xlsx
