# Supplementary material for: Comparative Genomics and Biosynthetic Cluster Analysis of Antifungal Secondary Metabolites of Three Strains of Streptomyces albidoflavus Isolated from Rhizospheric Soils
Source: Microorganisms. 2024 Dec 19;12(12):2637. doi: 10.3390/microorganisms12122637 (PMC11678301; doi:10.3390/microorganisms12122637)
Supplement: Supplementary file 1 [file microorganisms-12-02637-s001.zip › Table S4- Features of extracellular enzymes phenotypically expressed of S. albidoflavus.xlsx]

## Sheet: Table S3- Ext. cel. enz. A1
Streptomyces strain	Extracellular enzyme	Phenotype	Function	Contig_ID	Feature_ID	Location	Start	Stop	Strand	Evidence_codes	Aa_sequence	Solubilization index (SI)
S. albidoflavus A1	Amylase	+	Putative alpha-amylase	NODE_6_length_381028_cov_117.393649	fig|1883.2413.peg.5992	NODE_6_length_381028_cov_117.393649_335763_337463	335763	337463	+		MARRLATASLAVLAAAATALTAPTPAAAAPPGAKDVTAVLFEWKFASVARACTDSLGPAGYGYVQVSPPQEHIQGSQWWTSYQPVSYKIAGRLGDRAAFTSMVDTCHAAGVKVVADSVINHMAAGSGTGTGGSAYQKYDYPGIWSGADMDDCRSEINDYGNRANVQNCELVGLADLDTGEPYVRDRIAAYLNDLLSLGVDGFRIDAAKHMPAADLTAIKAKVGNGSTYWKQEAIHGAGEAVQPSEYLGTGDVQEFRYARDLKRVFQNENLAHLKNFGEDWGYMASGKSAVFVDNHDTERGGDTLNYKNGSAYTLAGVFMLAWPYGSPDVHSGYEFTDHDAGPPNGGTVNACYSDGWKCQHAWPELSSMVGLRNTASGQPVTNWWDNGGDQIAFGRGDKA…	Halo diameter (mm)	32.9	4.93
												Colony diameter (mm)	8.37
S. albidoflavus A1	Cellulase	+	Cellulose 1,4-beta-cellobiosidase	NODE_13_length_148920_cov_117.066983	fig|1883.2413.peg.468	NODE_13_length_148920_cov_117.066983_23417_25585	23417	25585	+		MSTRSRGTRLSGRTKHSRRGRSAAALTALFLGASLAVAVPGSASADAEDVTAARVDNPYVGATPYVNPDWSARAAAEPGGSAIADEPSFVWMDRIAAIEGTPGARGLKEHLDTALDQGADLFQVVIYDLPGRDCAALASNGELGPTEIGRYKSEYIDPIAELLADPAYADLRIVALIEPDSLPNLVTNAGGTAGSTPECAVMKENGNYEKGVGYALSTLGDIPNVYNYVDAAHHGWLGWDSNFVPAAQQFKKAATTEGATVGDVHGFIVNTANYSVLKEPYLKITDSVNGTTVRQSKWVDWNYYVDELTFAQGLREELVRQGFDSGLGMLIDTARNGWGGDDRPTGPGPTTSVDAYVDGSRADRRIHAGNWCNQSGAGVGERPVTAPEPGIDAYVWAKP…	Halo diameter (mm)	8.95	2.28
			Putative cellulose-binding protein	NODE_4_length_443602_cov_114.929258	fig|1883.2413.peg.5034	NODE_4_length_443602_cov_114.929258_372361_373356	372361	373356	+		MTVRRTAARTAALLAVPLALTVLGASPAGAHGTMTDPVSRVSACYAEGPESPSSDACKAAVAASGAQAFYDWNEVNLPDVAGRHREVVPDGKLCSAGREKYPGLDLPRADWPSSPLSAGKHTFRYRATAPHAGTIELYLTKEGYDPAKPLNWSDLEEKPFATAEQPQATGGEYVFEGTVPERTGRHLVYSVWQRSDSPEAFYTCSDVVFGGGAAGAPAAEAPTEEQIASGTEKSTVSHEGHGGDTAEEKAAAAAHGEGHEGHEAAGKGNAPEAKGAAGAAVEEKPAAAGNLAETGGDSVTPYVAIGGAGALALGAAFLFASARRRAVGSRH
			Beta-hexosaminidase (EC 3.2.1.52)	NODE_60_length_4738_cov_108.547737	fig|1883.2413.peg.5662	NODE_60_length_4738_cov_108.547737_923_615	923	615	-	isu;N-Acetyl-Galactosamine_and_Galactosamine_Utilization isu;Chitin_and_N-acetylglucosamine_utilization	MAGCPAPRLPGCLAACSAPRLPGSRLPGRSAPRLPRVPRAGLGRGWAAPRTGPPRPSGQRWPQAPAGLFCVGLRPDLPEPALPVTDWPQAPAGLSTPGFVPT	Colony diameter (mm)	6.95
S. albidoflavus A1	Chitinase	+	Chitin binding protein	NODE_19_length_110909_cov_115.282112	fig|1883.2413.peg.1239	NODE_19_length_110909_cov_115.282112_63086_62484	63086	62484	-	idu(1);Chitin_and_N-acetylglucosamine_utilization	MRNKKTYAALVGAATLGALAFSTGGASSHGYVDKPISRAKLCANGTVSNCGSIQWEPQSVEGPKGFPAAGPADGSLCSAGNAGFKQLDAAKAPNGSDWPATQVSGGQGYTFQWQFTARHRTTDFRYYITKDGWDSSKPLTRASLESQPFLTLPYGGQQPPATLAHQGTMPTQKSGKHVILAVWDVHDTANAFYSCADVKF	Halo diameter (mm)	18	2.16
			Chitin binding protein	NODE_1_length_837037_cov_110.596928	fig|1883.2413.peg.1411	NODE_1_length_837037_cov_110.596928_138576_138061	138576	138061	-	idu(1);Chitin_and_N-acetylglucosamine_utilization	MRGLKKRAAFVGAIVAPALALSLPAGTASAHGYISDPPSRQAQCAAGTVSCGDISYEPQSVEGPKGLSSCSGGNSRFSELDDDSKGWAVTPVSSSTSFQWKLTAQHATSTWEYYAGGQKIAEFDDGGAKPGATVTHQVDFGGLKGQQKVLAVWNVADTSNAFYACIDVNVS
			Chitinase (EC 3.2.1.14)	NODE_1_length_837037_cov_110.596928	fig|1883.2413.peg.1455	NODE_1_length_837037_cov_110.596928_195261_194383	195261	194383	-	idu(7);Chitin_and_N-acetylglucosamine_utilization	MIRRVMSLLIALSAVVAALVVLPAATAQAAACANAWNASAVYTGGQSASYNGRNYTAKWWTQNERPGSSDVWADQGACGGGGGEQPSGFVVSEAQFNQMFPNRNSFYTYSGLTAALSSYPAFANTGSDEVKKREAAAFLANVSHETGGLVHIKEVNEANYPHYCDRNQPYGCPAGQAAYYGRGPIQLSWNFNYKAAGDALGIDLLNNPYLVEQNASVAWRTGLWYWNTQSGPGTMTPHNAIVNNRGFGETIRSINGSIECNGGNPAQVQSRIDKFTSFAQILGTTTGSNLYC
			Chitinase (EC 3.2.1.14)	NODE_20_length_107819_cov_115.729818	fig|1883.2413.peg.2107	NODE_20_length_107819_cov_115.729818_100648_101391	100648	101391	+	idu(7);Chitin_and_N-acetylglucosamine_utilization	MSRRATPTVAAVLAAVTGLVLTLLTGPAAAHDRHRPHHPPKPAFPVSERQFERMFPERDPFFTYEGLREAADAFPAFARTGSPVVRRQEAAAFLANVSHETGGLFYKVAQNEETYPIFCDTTQPYGCPAGTDAYYGRGAIMLSWNFNYKAAGDHLGLDLLNNPWLVEEDPAVAWMTALWYWNTQSGPGTMTGHDAMTGRHGFGETIRSLNGSAECDGGNPAQMEHRVELYKEFTRVLHTPRGRGLTC
			Chitinase (EC 3.2.1.14)	NODE_22_length_96969_cov_115.946962	fig|1883.2413.peg.2303	NODE_22_length_96969_cov_115.946962_89471_90643	89471	90643	+	idu(7);Chitin_and_N-acetylglucosamine_utilization	MNRRSLSSWTSRRSRRGRVRCAAAAAVAVCALAATAVAPHAAADAPPASHAAELPEHALVGYLHTSFANGSGYTRLADVPDSWDIIDLAFGEPTSVTSGDIRFSLCPPAECPGVESEAEFKAAVKAKQQAGKKVLISIGGQNGQVRLTTPQARDAFVDSVSSIIDTYGLDGLDIDFEGHSLSLDDGDTDFENPTTPVIVHLISALRTLKERYGDDFTLTMAPETFFVQLGHQYYGSGPWGGQDPRAGAYLPVIHALRDDLTLLHVQDYNSGPIMGLDGQYHTMGGADFHVAMTDMLLTGFPVAGDPDKVFPALRPEQVAIGMPATPQAGNGHVPPAEVEKALDCLTKGSACGPYTPHGTWPALRGLMAWSVNWDRYGGDEFAGTFDRYFG
			Chitinase (EC 3.2.1.14)	NODE_2_length_615282_cov_122.516192	fig|1883.2413.peg.3463	NODE_2_length_615282_cov_122.516192_613684_612620	613684	612620	-	idu(7);Chitin_and_N-acetylglucosamine_utilization	MARTYPLPHPGRRPSTPGLHRRGRLTAALTAAVLGASGLALTGPATAAEAAPATQAAPAAVPAHAVTGYWQNFNNGATVQTLADVPDAYDIIAVSFADATANAGEITFTLDSAGLGGYTDEQFRADLAAKQADGKSVIISVGGEKGAVAVNDSASAQRFADSTYALMEEYGFDGVDIDLENGLNSTYMTEALTKLHEKAGDGLVLTMAPQTIDMQSPENEYFKTALATKDFLTVVNMQYYNSGSMLGCDGQVYAQGTVDFLTALACIQLENGLDASQVGIGVPASPKAAGGGYVEPSVVNDALDCLTRGTSCGSFKPEKTYPALRGAMTWSTNWDADTGNAWSNVVGPHVDDLP
			Chitinase (EC 3.2.1.14)	NODE_3_length_490766_cov_118.607886	fig|1883.2413.peg.4243	NODE_3_length_490766_cov_118.607886_276197_274311	276197	274311	-	icw(1);Chitin_and_N-acetylglucosamine_utilization	MSTVSPSTDGARSRPRPLSRFRRRALAALVGLAVPFAGMVGLAAPTQAAEAAADPSASYTRTQDWGSGFEGKWTVKNTGTAPLSGWTLEWDFPAGTKVTSAWDADVTNTGDHWTAKNKSWAGSLAPGASVSFGFNGTGPGTPSGCKLNGASCDGGSVPGDTPPTAPGTPTASDLTKNSVKLSWKAATDDKGVKNYDVLRDGAKVATVTATTFTDQNLAPGTDYSYSVQARDTADQTGPVSAPVKVTTPGDGTGPGPGPREKINLGYFTEWGVYGRNYHVKNLVTSGSAEKITHINYSFGNVQGGKCTIGDSFAAYDKAYTAAESVDGVADTWDQPLRGNFNQLRKLKAKYPHIKVLWSFGGWTWSGGFTDAVKNPAAFAKSCHDLVEDPRWADVFDGID…	Colony diameter (mm)	15.45
			Chitinase (EC 3.2.1.14)	NODE_3_length_490766_cov_118.607886	fig|1883.2413.peg.4244	NODE_3_length_490766_cov_118.607886_278340_276472	278340	276472	-	icw(1);Chitin_and_N-acetylglucosamine_utilization	MRSAHPAHDGSGSRPRPLRRLRRRTLAALTGLAIPFAGMVGLAAPSQAADAPSASYTRTQDWGTGFQARWTVQNTGDTPLSNWTLEWEFPTGTKVTLPWEAEVSNDGNRWTAKNRSWNGTLAPGASTTFGFNGTGDGAPTGCKLNGVPCEGAEQPEDTPPTAPGTPAVSKVTRNAATLSWTAATDDQGVKDYEVLRNGTRVATVTGRTFTDHDLAPGTDYSYTVRARDTAKQTGPFSGAAKARTKGKAAPAPKSKITMGYFTEWGIYDKNYQVKNLVTSGSAEKITHINYAFGDVRDGKCVAGDTEAAYGKVFTADEAVDGIADRPDQPLHGNLNQLRKLKAEFPHIKVLWSFGGWSWSGGFGEAVKDAPAFARSCHELVEDPRWADVFDGIDLDWEYP…
			Chitinase (EC 3.2.1.14)	NODE_4_length_443602_cov_114.929258	fig|1883.2413.peg.4695	NODE_4_length_443602_cov_114.929258_24502_25761	24502	25761	+	idu(7);Chitin_and_N-acetylglucosamine_utilization	MPRTRPRSRLTALLAAATSAVLGAGLLAGATTASAEPAPSPTTGAQAEAGAQAGSKVIGYFTEWGVYDRNYHVKNIETSGSADKLTHINYSFGNVQGGKCALGDGFAATEKAYTAEESVDGEADAWDQPLRGNFNQLLKLKELHPDLKVLWSFGGWTWSGGFTEAAKDPAAFARSCHDLVEDPRWAEVFDGIDVDWEYPNACGLTCDESGPEAFGEVVSALRAEFGEEYLVTAAIPADASEGGKLDATDYAGAAQYVDWYNPMTYDYYGAWDAQGPTAPHSPLTAYDGIPDASFTTEATIAKLKEAGVPASKLLLGLGFYGRGWTGVTEEAPGGSASGPASGVYEQGIEDYKVLKERCPATGEAGGTAYALCGGEWWSYDTPATIAGKMAFKEREGLAG…
			Chitinase (EC 3.2.1.14)	NODE_5_length_415342_cov_120.021620	fig|1883.2413.peg.5318	NODE_5_length_415342_cov_120.021620_92758_93705	92758	93705	+	icw(1);Chitin_and_N-acetylglucosamine_utilization	MAIHSIRTRHTLALAAAAGVAAAVLSVPSPASAHGVSIMPGSRTNLCYKDLLQNSSTQMPSNPACADAVRQTGTTPLYNWFAVLDSNAGGRGAGYVPDGQLCSAGDRSPYDFSAYNAVRTDWPKTHLTSGAAIQLKYSNWAAHPGKFEVYLTKSGWNPNQALAWGDLDHLQTVTDPPQNGGVGTNEGHYYWNLQLPQRSGQHMLFIQWIRSDSQENFFSCSDVVFDGGSGEVTGLAGGEQSAAEVEALGADVENTKADPIHAAGHTEHAAAGEELAASGNEAAGAVPAVVAGLGAVVFAGGAMVFNRSRRTRQHG
			Secreted chitinase	NODE_1_length_837037_cov_110.596928	fig|1883.2413.peg.1410	NODE_1_length_837037_cov_110.596928_137836_137111	137836	137111	-		MRTRLIGLLTAAASALTLSVLALGPTAQADTRAAADDFIVSESQFESMFPNRNSFYSYSGLTDALSAYPGFTGTGSDTTRKQEAAAFLANVSHETGGLVHIVEQNEANYPHYCDTTQPFGCPAGNDKYYGRGPVQLSWNYNYKAAGDALGIDLLNNPDLVQNDASVAWKTGLWFWNTQSGAGSMTPHDAIVNGAGFGETIRAINGSIECNGGNPGQVQSRIDLYERFTDVLGVEPGDNLSC
S. albidoflavus A1	Protease	+	Alkaline serine exoprotease A precursor (EC 3.4.21.-)	NODE_3_length_490766_cov_118.607886	fig|1883.2413.peg.4309	NODE_3_length_490766_cov_118.607886_354248_353034	354248	353034	-		MSEVIRIPRRTVAVAAAAVAALAVGTLPAQAAPAGPGGPKLGTVRQADNPRDVVRDSYIVTLKSGVKAPSAAGVKLASRYGGKISHTYQRALNGYAVKLNAVQARRLAADPAVASVAQDVKVRASATQTNPVWGLDRIDQPALPLDKRYTSPDGGGAGATVYVIDTGIRISHQEFGGRARNGYDFVGKDKVAQDSNGHGTHVAATAVGSTYGVAKKAKVVGVRVLDAYGEGTLAQVIAGIDWVTKNAVKPAVANLSLGGGVSPELDKAVRTSIASGITYTVAAGNEGLPAETTSPSRVKQAITVGATNRWDERAYFSNWGPVVDLFAPGEDIKSASHKNDTGTVTFDGTSMAAPHVAGAAALYLAANPKATPATVEKGIVGKAATGQISGRRIGSPDRL…	Halo diameter (mm)	37.57	3.26
			Alkaline serine exoprotease A precursor (EC 3.4.21.-)	NODE_9_length_178888_cov_113.780696	fig|1883.2413.peg.6468	NODE_9_length_178888_cov_113.780696_20845_22056	20845	22056	+		MATHQRARRTKLTAAIATTAMAVGVTVFASPFAGAAPAPAEGKVYGTAAKGAVSGSYIVMLDEKASKAEKKGLAKEYGGTFKRNYGSAVNGFSTAGMSLQDAKRLAADPAVEKVVQNKKFTIDATQTNPPSWGLDRIDQTETAGDGEYTYPDAAGEGVTAYVIDTGVRVTHEDFEGRATSGYDAVDGDDDADDGNGHGTHVAGTIAGAAHGVAKKANIVAVRVLDDNGSGTTEQVVAGIDWVTENHSGPSVANMSLGGGADEALDTAVRNSIAAGVTYGVAAGNESSDASSSSPARVEEAITVASSDEDDAQSSFSNYGDIVDIYAPGSEITSAWNTGDDATNTISGTSMATPHVVGAAAVYLGGNPEATPEEVATALTDGATPDAITNPSAGTPNLLL…
			Probable exported protease [EC:3.4.-.-]	NODE_1_length_837037_cov_110.596928	fig|1883.2413.peg.1918	NODE_1_length_837037_cov_110.596928_732749_734371	732749	734371	+		MNRRVLAVCGAAVSVAVLGPTAPSAVARASAAPSSAAPQAPAAPAAIRWSDCATKTYPTLQCGTVKVPLDHARPEGRRITLALSRVPHTAKSSLGPLLVNPGGPGGSGLSLAGHVAAALPKEVASRYDVIGFDPRGVGRSEPALDCRPGHFAAVRPDTLPLTPAVERANRERATAFATACGERHGDLLPYLDTRSAARDLDVIRAALGAPRISYLGYSYGTYLGAVYAKLFPERVRRLALDSAVDPDGVWYDSNLAQDYAFEDRHRAFLAWVAKNDAVYGLGGDPATVEGAWSRMRVAVAAEPAGKTVGAAELEDTFLPGGYYDGYWPRLATAFAAYAKDGESGPLVAAYRALAESDASGDNGYSVYTAVQCRDAAWPRTWNQWRADTWRVHAKAPFLA…
			Protease lasA precursor (EC 3.4.24.-)	NODE_2_length_615282_cov_122.516192	fig|1883.2413.peg.3141	NODE_2_length_615282_cov_122.516192_282558_281488	282558	281488	-		MRSRRSVRATLVALAATAGLLAAVPAATASPEGPAPAASPSAGVTVKVAQSAADRLGTARKALVDAVSADVLTRSHDASELSPRTAVAQLAEEGRRVVVDVREAKGDWARGVAYVEASREHHGGPEGWLFLAQRENGTWVPGLEGDKAFAEHVATSPLVGKAERETITAYAEREADPQAKPGNIGIQANVNGLLLPWAPDTVMTLTGGPHTHGGTGNWSALDFAGGSGEVRPSREGTATSMCGAGGGWTRVIHPGGFSTDYYHMHNTAYFNGTAISGSTRLGSIGVDTCAGGSATGPHVHWSLRTYDANLNGAYTWLNGRTLGGWTWYNGGAEYSGCGTRQGLTACPGTVIYNRRA
			Putative protease	NODE_24_length_89673_cov_116.217443	fig|1883.2413.peg.2460	NODE_24_length_89673_cov_116.217443_56537_57979	56537	57979	+		MLLSARLKAALLATASLTLLGAAPPPQPLGIGDPLFPHLGNPGYDVTAYDISLAYSGDNTAPLDAVTVIDARSTARLERINLDFAHGEATSVTVDGAPARFAPAGEDLVVTPAAPVPAGSPLRITVRHTSDPADPADGQGGWVRTRDGLAMANQADAAHRVFPCNDHPADKAAFTFRVTTPKRLTAVAAGLPAGKPVTRGATTTWTYRTAHPMATELAQVGIGDLAVVRREGPGGLPLRDVVPTADREALEPWLDRTPGHLAWLQDRLGPYPFETYGLLVADAETGFALETQTLSLFEKNVFTHGEADRAGTESIMVHELAHQWFGDSVSPAAWSDLWISEAHATWYEALWAAEHGGPALEERMRRAYRDSDGWRAAGGPPARPKAPEPGEKISLFRPV…
			Putative protease	NODE_5_length_415342_cov_120.021620	fig|1883.2413.peg.5546	NODE_5_length_415342_cov_120.021620_298519_296936	298519	296936	-		MENRRPRPPVRRSPRRPLTAALLAAAVALVPACSAESTTADAAGDKVLAALPKAVPEALTPFYGQRPAWRTCEGVGKEEFECARLKAPLDYDNPTAGTLDLALSRKKATGPGSRLGSLLVNPGGPGGSAIGYLQSYAALGYPAPVRARYDMVAVDPRGVADSEPVTCLDGPAMDAHTATDTTPDTPAERQALVSAFQKYGKGCQADAGKTLGHVSTVESARDLDLARSALGDEKLTYVGASYGTFLGATYAGLYPHRVGRLVLDGAMDPTLDARRLNLEQTAGFDTAFTAFAKDCAQRKDCPLGTGDPQDAGRNLTAFFDKLDAAPLPAGQGRALTESLATMGVVAALYDEAGWPQLRTALTSAVKDRDGNPLLALSDLYYERDADGGYQNLMSANAAV…
			Putative protease	NODE_6_length_381028_cov_117.393649	fig|1883.2413.peg.5724	NODE_6_length_381028_cov_117.393649_48000_51272	48000	51272	+		MTQPAYLRFPHVHGELVAFVAEDDVWVAPLDGGRAWRVSADNMPVDHPRFSPDGTTVAWTSTRDGAPEVHVAPTDGGPSRRLTHWGSKRTSVRGWTPGGEVLALTTYGEASLRRSWARAVPLDGGPAPALPFGPVGGVAYGPDGQVLLGSVSMGREAAWWKRYRGGTAGKLWTGTEGGEFTRLHAGLDGNIEYPLWVGDRIAFLSDHEGVGALYSSLPDGTDLRRHTPLTDPDTGLPAFYARHAATDGTRVVYTAAGRLWVLDGLDVPEGQDAAPEPRPLDIALGGQRADLQPRPVEPGRDLGGASPDHTGRGSAVTVRGAVHWVTHRSGPARLLSGEPGVRHRLPRTFRVDGEEYVAWVTDAEGEDALEFAPATGTAAGSTPRRIAAGQLGRVLQLRM…
			Putative secreted protease	NODE_55_length_8545_cov_101.117855	fig|1883.2413.peg.5185	NODE_55_length_8545_cov_101.117855_3124_719	3124	719	-		MSRHRRAFRATALSVAIAAIGATTAAVGTAQAADRPAGDDQAVERRDPAPAKGHVEHNLEGPFSEKQEKQRGEALRQLISGDKKASQRDGSRVLRLDDGKYVELGREKTDQIFTILVEFGDKVDDTTMYDPDGPEGPEEPVVKYGGEPGPLHNQIAEPDRKNDNSTDWKADFSRDHFQDLHFSTEKNKESVKKYYEKQSSGRYSVDGEVTDWVKVDYNEARYGSNYCGDTNCANVWDVVRDGVNQWAADQKAAGRSDAEIKEQLAKYDTWDRYDFDGDGDFNEPDGYIDHFQIVHAGEDESAGGGAQGTDAIWAHRWYAYGTDAGKTGPAGNKAGGAQIGDTGIWVGDYTVQPENGGLGVFAHEYGHDLGLPDHYDTSGAGENSTAFWSLMSSGSWLGT…
			Putative serine protease	NODE_1_length_837037_cov_110.596928	fig|1883.2413.peg.1686	NODE_1_length_837037_cov_110.596928_480276_479386	480276	479386	-		MRLSLPHGLSRRARLITGATALAASAALVVPAATATAAPAPKTFSATQLSQTADSVRTADVAGTAWYVDAESGKVVVTVDSTVSKAEIAEIKDEAGANAAALEVKHTTGKFSKLIAGGEAITTGGARCSLGFNVQDSAGTKFALTAGHCTNIGSSWSIGTTTGSSFPGNDYGIIRHSNPSAADGRVYLYNGSYQEITGAGNASVGQSVQRSGSTTGLHGGSVTGLNATVNYGADGIVSGLIQTNVCAEPGDSGGALFAGSTALGLTSGGSGNCSSGGTTFFQPVTEALSAYGVSII
			Putative serine protease	NODE_4_length_443602_cov_114.929258	fig|1883.2413.peg.5039	NODE_4_length_443602_cov_114.929258_381416_380334	381416	380334	-		MNHRRIPKRRVAVTGAGIAALVAAGLTFQTANASEPQSAEPRTLSVASAGKLADTLAGDLGKAAAGTYYDAKAKNLVVNVLDEAAASEVEASGAQARIVEHSLTALNDARATLKDRASIAGTSWAIDPTSNKVVVTADRTVEGKELAKLTKVVDALGSKAELKQTKGEFKRFIAGGDAIHGDGGRCSLGFNVVKGGEPYFLTAGHCTEGISSWSETSGGSEIGTTVESNFPGDDYGLVQYTGSTEHPSEVNLYDGSTQAITGAGDATVGQSVTRSGSTTQVSTGEVTALDATVNYGGGDVVEGLIQTTVCAEPGDSGGSLFDGSTALGLTSGGSGDCSSGGETFFQPVPEALSAYGVEIG
			Putative serine protease	NODE_5_length_415342_cov_120.021620	fig|1883.2413.peg.5576	NODE_5_length_415342_cov_120.021620_336410_335211	336410	335211	-		MNVLDILLLIAAVWFAVVGYRQGFVIGILSVIGFLGGGLAAVLLLPVLWDAVTDDAEVSTAAAVVAVVIVIVCASVGQALTTHLGNKLRRHITWTPARALDATGGAVVNVVAMLLVAWLIGGLLAGTTLPTVGKEVRGSKVLQGVDRALPEQAGSWFADFRSVLAQNGFPQVFSPFSNEPITEVQPPDSGLAASPVAQKAKRSIVKVVGTAQSCSKVLEGTGFVFDERRVMTNAHVVGGVDEPTVQIGGEGRRYDATVVLYDWEKDIAVLDVPELQAPALNFASQDAERGDSAIVAGFPENGGYDVRAARVRGRITADGPDIYRRGTVSRDVFSLYATVRQGNSGGPLLTPKGEVYGVIFAKSLDDEDTGYALTADEVREDVREGRRASQPVSSDACAM
			Putative serine protease (putative secreted protein)	NODE_30_length_62940_cov_123.024068	fig|1883.2413.peg.3511	NODE_30_length_62940_cov_123.024068_49982_53302	49982	53302	+		MTSESPQAPISGARRAARVAVAAGLVAALCAGAPLPMAFAADEPATAPTVKSAADKLGSADAERLAEAKADGDKNVTMMIATQPGRTAEVAGKLKAVKGGSVGKTHDKLGYVRATVPTGQADAAIKAAAKLSAVHGIDLNQEIQLDDPTPSGDRAKGVKSAAADSDDFYGAPNAKTPAKNPFNPSFETGAVEFVEKNPKADGRGITIGILDSGIDLGHPALQKTTTGERKITDWVTATDPIVDGDQTWRPMVDAVSGPSFTYKGRTYKAPAGSYQVSVFAEAASKGGDADGDLNRDGDTTDTWGVLYDAKNGTVRVDLNDNGDFTDDEVLRPYKDKFQVGYFGKDDPKTDVVEQIPFVVELRKGVPMDPYGGSWVGKKADFVNIGIIEGSHGTHVAGIT…	Colony diameter (mm)	16.61
			Putative stomatin/prohibitin-family membrane protease subunit aq_911	NODE_4_length_443602_cov_114.929258	fig|1883.2413.peg.5040	NODE_4_length_443602_cov_114.929258_383046_381934	383046	381934	-		MIEELVTAGAATASAGALYVMAAARVVKQYERGVVFRLGRLLPEVRRPGLTLVVPIVDRLHKVSLQIITLPIPAQEGITRDNVTVRVDAVVYFKVVNPSDALVRVEDYRFAVSQMAQTSLRSIIGKSELDDLLSNREKLNQGLELMIDNPAVEWGVTIDRVEIKDVSLPETMKRSMARQAEADRERRARVINADAELQASKKLAGAAQVMSEQPAALQLRLLQTVVAVAAEKNSTLVLPFPVELLRFLERAAPLPGAQEAGASPASSGQGATAATAAGAGEAADPEALAAQARELAGEFPPGTSGDVVRQLLEGLGEKGVPGLVGERAVSEAEPGTPGTLAGAEGEGEERTDAEGADGSGDAPGEGGTRG
			Secreted extracellular small neutral protease	NODE_5_length_415342_cov_120.021620	fig|1883.2413.peg.5521	NODE_5_length_415342_cov_120.021620_273358_273936	273358	273936	+		MLHSRWFKTAGAAAALTLATATAAYATPAPAPAPDLTAAAVTLRYDDSRAAGWEAAIAAGVANWNASVSNVQLVEAAPGTRAEIQIIATSGWPQATLGPVRPGGTARVELGSQAVTEGHDKTRIAAHELGHSLGLPDTKPGPCSQLMSGSTGGTTCKNATPNATERARVQSLYAGGFTFLVPADGRVLVDAP
			Secreted subtilisin-like protease	NODE_185_length_272_cov_1.497436	fig|1883.2413.peg.1054	NODE_185_length_272_cov_1.497436_3_272	3	272	+		VNRAQLYAQKKGTLHLASAGNSNHDLDSDAIVDETSPDDATPVTRTIDPHKCFDVPTQLPGVVTVSATGVKNLKSYYSTYGYGVVDVAAP
			Secreted subtilisin-like protease	NODE_33_length_50779_cov_112.066132	fig|1883.2413.peg.3679	NODE_33_length_50779_cov_112.066132_17933_16392	17933	16392	-		MTASSARARRAFALPMGLAVASSLVLVPVTTATAAEAAPVATTATTAAGGEQTSYVVNILPGKLAAALAERAITKAGGTVVKAYEKIGVVVVHSAQADFAEKIRKVPGVQSAGATRTTPLAAQSTDDMGAPVELSEKQLDAASAKAEGDEDPLQGLQWDLPAIKADKAHQKSLGSSKVTVAVIDTGVDDTHPDLAPNFDRAASVNCVGGVPDTTDGAWRPQPGESAHGTHVAGEIAAAKNGIGMTGVAPGVKVSGIKVSQPDGYFYTEAVVCGFMWAAEHGVDVTNNSYYTDPWMFNCTDDPDQKALVHAVGRATAYAELKGAVNIASAGNSKLDLAADTLPDATSPNDSTPVDREIDPSTCLDIPAQLPGVVTVSATGAKNLKSSYSNYGKGVIDITA…
			Serine protease	NODE_25_length_87110_cov_116.048798	fig|1883.2413.peg.2527	NODE_25_length_87110_cov_116.048798_37106_39745	37106	39745	+		MPFLRPTVAAIATAALAAGTLSVSALPAAAAPAPQPVAAADKLGAHDRALIKQYQQQSRARSAQPDALRATPDFVTLIVAVQEGRTAAVAEEIAALGAEVTRTDAEVGYVKVNAPFATVDALLALDGVVAVDADELLQLEDVRPDGELTGKGYRGKGGSGARKLPAGPSAKTPDANPYMPTGETGSADFKKRHRTYDGRGVTIGIMDSGVDPTHPALAKTTTGERKLVDTVTGTDPNNFIDMLFDNTWQLVSRQVSGPKYTDPDTGNVWTLPEEEGLRFSAKTNTLPNGFTGKIGVLHRDGDDAVRVDTDGDLDFTDEELMRPYAEKHQVGFLGKDDPATGIDESVPFTVQVKRDMLSSSVIGVALNYIDVAHGTHVAGITAAHGMFGGKMDGQAPGAK…
			Serine protease	NODE_2_length_615282_cov_122.516192	fig|1883.2413.peg.3438	NODE_2_length_615282_cov_122.516192_580297_581658	580297	581658	+		MRHIPLRRRVAAACTGVVAVGALTLAGLTGSATAAPEPRATPASAPDAALLRAMERDLGLTPAEARQRTAGEAAATDIAATLKQRLGASFAGARVTGDGATLIVATTDPAERRTITAAGARAERADHALAELEAAKAGLDAAAGRRAPEGVPLWYVDTTASRVVLQAADRAAADRFAAAAGVDRALVKVVRASEEPRTYADLRGGDAYYMNGSGRCSVGFPVKRGASQAGFVTAGHCGTVGTTTTGVNQQAQGTFQGSTFPGRDYAWVATNANWTPRNLVNGYGNADVTVAGSTQALVGASICRSGSTTGWRCGTVQQLNTSVTYPQGTVSGVTRTSVCAEPGDSGGSFISGNQAQGMTSGGSGNCSQGGTTYFQPLAPALSAYGLTLVTGNDGGGPGP…
			Serine protease	NODE_4_length_443602_cov_114.929258	fig|1883.2413.peg.4882	NODE_4_length_443602_cov_114.929258_210250_209087	210250	209087	-		MPRPRRAFRALGVPAVVTCLVLLPTVAHADGIRAQQWGLEALHAEDAWRTTQGKGVTVAVLDTGVDADHPDLERNVLDGKDLIGFGAGPGDRPWARHGTAMASVIAGHGHGPEDGDGVMGVAPEAKILPVRVILEDGDPARKKARSTRGGALAEGIRWAADQGADVINLSLGDDSESAHPEAAEDAAVQYALKKGAVVVASAGNGGEKGDHVSYPAAYPGVIAVTAVDRFGERAAFSTRRWYATVSAPGDDIVLADPDRRYYEGWGTSAAAAAVSGTVALVRAAHPELTPVQIKRLLEDTARDSPGGGRDDSRGRGLVDAAAAVEAGGRLGPEKLKPAAHSSTHFGPGPGPHDTGSGADWAGPAAGGLGVLLLAAAVLLWRGRAPLR
			Serine protease HtrA (DegP protein)	NODE_3_length_490766_cov_118.607886	fig|1883.2413.peg.4015	NODE_3_length_490766_cov_118.607886_30025_31746	30025	31746	+		MDKAKPTGTPDGTVPDATGDSHGTAAEPGGSATAPDAPTSPGTDTATPPRPVGLTKADPAAEPRKTAAPTVPGQAEEAAVPPATEPPATVPAPRAGGAPDAVVPAQQQAPAERPRPLHAPDPYSTPPYGEPGPWAPAPPVQRPVPTPAHGTYLPPGTPAHGTPVPPVPEAGPAQGGEWGRYDPWAAPGALVAESGGGPGERRRERRAGRGRLVGAALVLALVAGAVGGYVGMRLERHGGLGTVELEQTSGQAGERAPDSVAGIAARTLPGVVTLHVSGGDGGALGTGFVLDGRGHILTNHHVVESAEGDGSIRVTFNGGETARARLVGGDPGYDLAVVKVSGVSGLTPLPLGDSDDVRVGDPVVAIGAPFDLANTVTSGIISAKERPITAGGEKGDGTD…
			Serine protease, putative component of Type VII secretion system in Actinobacteria	NODE_19_length_110909_cov_115.282112	fig|1883.2413.peg.1213	NODE_19_length_110909_cov_115.282112_34696_33113	34696	33113	-		MAVTRHNRRRMAAISATAVAALAFGGVAALPASAAPDPSGAGLIINADAPDRVKDSYIVTLDADQVGKATSAKSKALAKEYGATIERTYKAALNGYAVELSRAEAEKFAADPAVESVIQNRTFTIDATQTNPPSWGLDRIDQASLPLDSKYTYPDKAGEGVTAYIIDTGVRISHSDFGGRAANGYDAVDNDNVAQDGNGHGTHVAGTVAGSAYGVAKKAKIVGVRVLNNAGSGTTAQVVAGIDWVTQNAVKPAVANMSLGGGADAALDQAVRNSIASGVTYGVAAGNENQNAGNVSPARVTEAITVGSTTNTDARSSFSNWGTVVDIFAPGSSITSSWNTSDSATNTISGTSMATPHVVGAAALYAAENPSATPAQVQAALKANATSGVVTGPGTGSPN…
			Trypsin-like protease	NODE_28_length_75573_cov_117.077620	fig|1883.2413.peg.2816	NODE_28_length_75573_cov_117.077620_69547_68732	69547	68732	-		MRRRWNRSGRAGLVAAVAVLAAPLSGPAPAAADSVVVGGSLASVDDHPWVVALGSRDRFGSERSGQFCGGVVVGERTVLTAAHCVDEEVLGVALSRVPDLRVISGRDDLRSSGKGRETAVSGVRVNPGYDPATNAGDLATLTLAEPLPASAVLPVVRPGSAEEKPGSKATVFGWGDTTGNGTYSSRLRSVGVTVLEDATCRRAYPGSSVGRYEAETMLCAGDARGGRDACQGDSGGPLVAGGKLIGLVSWGSGCGRASSPGVYTRVSAVAP
