# Supplementary material for: Comparative Genomics and Biosynthetic Cluster Analysis of Antifungal Secondary Metabolites of Three Strains of Streptomyces albidoflavus Isolated from Rhizospheric Soils
Source: Microorganisms. 2024 Dec 19;12(12):2637. doi: 10.3390/microorganisms12122637 (PMC11678301; doi:10.3390/microorganisms12122637)
Supplement: Supplementary file 1 [file microorganisms-12-02637-s001.zip › Table S5- Features of extracellular enzymes phenotypically expressed of S. albidoflavus J25.xlsx]

## Sheet: Table S4- Ext. cel. enz. J25
Streptomyces strain	Extracellular enzyme	Phenotype	Function	Contig_ID	Feature_ID	Location	Start	Stop	Strand	Evidence_codes	Aa_sequence	Solubilization index (SI)
S. albidoflavus J25	Amylase	+	Putative alpha-amylase	NODE_7_length_384509_cov_135.427256	fig|1883.2414.peg.5603	NODE_7_length_384509_cov_135.427256_45266_43566	45266	43566	-		MARRLATASLAVLAAAATALTAPTPAAAAPPGAKDVTAVLFEWKFASVARACTDSLGPAGYGYVQVSPPQEHIQGSQWWTSYQPVSYKIAGRLGDRAAFTSMVDTCHAAGVKVVADSVINHMAAGSGTGTGGSAYQKYDYPGIWSGADMDDCRSEINDYGNRANVQNCELVGLADLDTGEPYVRDRIAAYLNDLLSLGVDGFRIDAAKHMPAADLTAIKAKVGNGSTYWKQEAIHGAGEAVQPSEYLGTGDVQEFRYARDLKRVFQNENLAHLKNFGEDWGYMASGKSAVFVDNHDTERGGDTLNYKNGSAYTLAGVFMLAWPYGSPDVHSGYEFTDHDAGPPNGGTVNACYSDGWKCQHAWPELSSMVGLRNTASGQPVTNWWDNGGDQIAFGRGDKA…	Halo diameter (mm)	34.45	5.23
												Colony diameter (mm)	8.14
S. albidoflavus J25	Cellulose	+	Cellulose 1,4-beta-cellobiosidase	NODE_14_length_155682_cov_146.900247	fig|1883.2414.peg.625	NODE_14_length_155682_cov_146.900247_30179_32347	30179	32347	+		MSTRSRGTRLSGRTKHSRRGRSAAALTALFLGASLAVAVPGSASADAEDVTAARVDNPYVGATPYVNPDWSARAAAEPGGSAIADEPSFVWMDRIAAIEGTPGARGLKEHLDTALDQGADLFQVVIYDLPGRDCAALASNGELGPTEIGRYKSEYIDPIAELLADPAYADLRIVALIEPDSLPNLVTNAGGTAGSTPECAVMKENGNYEKGVGYALSTLGDIPNVYNYVDAAHHGWLGWDSNFVPAAQQFKKAATTEGATVGDVHGFIVNTANYSVLKEPYLKITDSVNGTTVRQSKWVDWNYYVDELTFAQGLREELVRQGFDSGLGMLIDTARNGWGGDDRPTGPGPTTSVDAYVDGSRADRRIHAGNWCNQSGAGVGERPVTAPEPGIDAYVWAKP…	Halo diameter (mm)	8	2.13
			Putative cellulose-binding protein	NODE_4_length_443602_cov_123.818657	fig|1883.2414.peg.4356	NODE_4_length_443602_cov_123.818657_71242_70247	71242	70247	-		MTVRRTAARTAALLAVPLALTVLGASPAGAHGTMTDPVSRVSACYAEGPESPSSDACKAAVAASGAQAFYDWNEVNLPDVAGRHREVVPDGKLCSAGREKYPGLDLPRADWPSSPLSAGKHTFRYRATAPHAGTIELYLTKEGYDPAKPLNWSDLEEKPFATAEQPQATGGEYVFEGTVPERTGRHLVYSVWQRSDSPEAFYTCSDVVFGGGAAGAPAAEAPTEEQIASGTEKSTVSHEGHGGDTAEEKAAAAAHGEGHEGHEAAGKGNAPEAKGAAGAAVEEKPAAAGNLAETGGDSVTPYVAIGGAGALALGAAFLFASARRRAVGSRH
			Beta-hexosaminidase (EC 3.2.1.52)	NODE_49_length_5206_cov_144.484500	fig|1883.2414.peg.4290	NODE_49_length_5206_cov_144.484500_923_615	923	615	-	isu;N-Acetyl-Galactosamine_and_Galactosamine_Utilization isu;Chitin_and_N-acetylglucosamine_utilization	MAGCPAPRLPGCLAACSAPRLPGSRLPGRSAPRLPRVPRAGLGRGWAAPRTGPPRPSGQRWPQAPAGLFCVGLRPDLPEPALPVTDWPQAPAGLSTPGFVPT	Colony diameter (mm)	7.04
S. albidoflavus J25	Chitinase	+	Chitin binding protein	NODE_1_length_1018698_cov_120.467840	fig|1883.2414.peg.1385	NODE_1_length_1018698_cov_120.467840_138583_138068	138583	138068	-	idu(1);Chitin_and_N-acetylglucosamine_utilization	MRGLKKRAAFVGAIVAPALALSLPAGTASAHGYISDPPSRQAQCAAGTVSCGDISYEPQSVEGPKGLSSCSGGNSRFSELDDDSKGWAVTPVSSSTSFQWKLTAQHATSTWEYYAGGQKIAEFDDGGAKPGATVTHQVDFGGLKGQQKVLAVWNVADTSNAFYACIDVNVS	Halo diameter (mm)	18.5	2.17
			Chitin binding protein	NODE_2_length_601667_cov_133.642329	fig|1883.2414.peg.3349	NODE_2_length_601667_cov_133.642329_553756_553154	553756	553154	-	idu(1);Chitin_and_N-acetylglucosamine_utilization	MRNKKTYAALVGAATLGALAFSTGGASSHGYVDKPISRAKLCANGTVSNCGSIQWEPQSVEGPKGFPAAGPADGSLCSAGNAGFKQLDAAKAPNGSDWPATQVSGGQGYTFQWQFTARHRTTDFRYYITKDGWDSSKPLTRASLESQPFLTLPYGGQQPPATLAHQGTMPTQKSGKHVILAVWDVHDTANAFYSCADVKF
			Chitinase (EC 3.2.1.14)	NODE_18_length_117340_cov_126.396920	fig|1883.2414.peg.1178	NODE_18_length_117340_cov_126.396920_105554_106726	105554	106726	+	idu(7);Chitin_and_N-acetylglucosamine_utilization	MNRRSLSSWTSRRSRRGRVRCAAAAAVAVCALAATAVAPHAAADAPPASHAAELPEHALVGYLHTSFANGSGYTRLADVPDSWDIIDLAFGEPTSVTSGDIRFSLCPPAECPGVESEAEFKAAVKAKQQAGKKVLISIGGQNGQVRLTTPQARDAFVDSVSSIIDTYGLDGLDIDFEGHSLSLDDGDTDFENPTTPVIVHLISALRTLKERYGDDFTLTMAPETFFVQLGHQYYGSGPWGGQDPRAGAYLPVIHALRDDLTLLHVQDYNSGPIMGLDGQYHTMGGADFHVAMTDMLLTGFPVAGDPDKVFPALRPEQVAIGMPATPQAGNGHVPPAEVEKALDCLTKGSACGPYTPHGTWPALRGLMAWSVNWDRYGGDEFAGTFDRYFG
			Chitinase (EC 3.2.1.14)	NODE_1_length_1018698_cov_120.467840	fig|1883.2414.peg.1429	NODE_1_length_1018698_cov_120.467840_195268_194390	195268	194390	-	idu(7);Chitin_and_N-acetylglucosamine_utilization	MIRRVMSLLIALSAVVAALVVLPAATAQAAACANAWNASAVYTGGQSASYNGRNYTAKWWTQNERPGSSDVWADQGACGGGGGEQPSGFVVSEAQFNQMFPNRNSFYTYSGLTAALSSYPAFANTGSDEVKKREAAAFLANVSHETGGLVHIKEVNEANYPHYCDRNQPYGCPAGQAAYYGRGPIQLSWNFNYKAAGDALGIDLLNNPYLVEQNASVAWRTGLWYWNTQSGPGTMTPHNAIVNNRGFGETIRSINGSIECNGGNPAQVQSRIDKFTSFAQILGTTTGSNLYC
			Chitinase (EC 3.2.1.14)	NODE_26_length_67923_cov_123.618430	fig|1883.2414.peg.2713	NODE_26_length_67923_cov_123.618430_60593_61336	60593	61336	+	idu(7);Chitin_and_N-acetylglucosamine_utilization	MSRRATPTVAAVLAAVTGLVLTLLTGPAAAHDRHRPHHPPKPAFPVSERQFERMFPERDPFFTYEGLREAADAFPAFARTGSPVVRRQEAAAFLANVSHETGGLFYKVAQNEETYPIFCDTTQPYGCPAGTDAYYGRGAIMLSWNFNYKAAGDHLGLDLLNNPWLVEEDPAVAWMTALWYWNTQSGPGTMTGHDAMTGRHGFGETIRSLNGSAECDGGNPAQMEHRVELYKEFTRVLHTPRGRGLTC
			Chitinase (EC 3.2.1.14)	NODE_2_length_601667_cov_133.642329	fig|1883.2414.peg.3037	NODE_2_length_601667_cov_133.642329_212427_214295	212427	214295	+	icw(1);Chitin_and_N-acetylglucosamine_utilization	MRSAHPAHDGSGSRPRPLRRLRRRTLAALTGLAIPFAGMVGLAAPSQAADAPSASYTRTQDWGTGFQARWTVQNTGDTPLSNWTLEWEFPTGTKVTLPWEAEVSNDGNRWTAKNRSWNGTLAPGASTTFGFNGTGDGAPTGCKLNGVPCEGAEQPEDTPPTAPGTPAVSKVTRNAATLSWTAATDDQGVKDYEVLRNGTRVATVTGRTFTDHDLAPGTDYSYTVRARDTAKQTGPFSGAAKARTKGKAAPAPKSKITMGYFTEWGIYDKNYQVKNLVTSGSAEKITHINYAFGDVRDGKCVAGDTEAAYGKVFTADEAVDGIADRPDQPLHGNLNQLRKLKAEFPHIKVLWSFGGWSWSGGFGEAVKDAPAFARSCHELVEDPRWADVFDGIDLDWEYP…
			Chitinase (EC 3.2.1.14)	NODE_2_length_601667_cov_133.642329	fig|1883.2414.peg.3038	NODE_2_length_601667_cov_133.642329_214570_216456	214570	216456	+	icw(1);Chitin_and_N-acetylglucosamine_utilization	MSTVSPSTDGARSRPRPLSRFRRRALAALVGLAVPFAGMVGLAAPTQAAEAAADPSASYTRTQDWGSGFEGKWTVKNTGTAPLSGWTLEWDFPAGTKVTSAWDADVTNTGDHWTAKNKSWAGSLAPGASVSFGFNGTGPGTPSGCKLNGASCDGGSVPGDTPPTAPGTPTASDLTKNSVKLSWKAATDDKGVKNYDVLRDGAKVATVTATTFTDQNLAPGTDYSYSVQARDTADQTGPVSAPVKVTTPGDGTGPGPGPREKINLGYFTEWGVYGRNYHVKNLVTSGSAEKITHINYSFGNVQGGKCTIGDSFAAYDKAYTAAESVDGVADTWDQPLRGNFNQLRKLKAKYPHIKVLWSFGGWTWSGGFTDAVKNPAAFAKSCHDLVEDPRWADVFDGID…	Colony diameter (mm)	15.8
			Chitinase (EC 3.2.1.14)	NODE_4_length_443602_cov_123.818657	fig|1883.2414.peg.4694	NODE_4_length_443602_cov_123.818657_419101_417842	419101	417842	-	idu(7);Chitin_and_N-acetylglucosamine_utilization	MPRTRPRSRLTALLAAATSAVLGAGLLAGATTASAEPAPSPTTGAQAEAGAQAGSKVIGYFTEWGVYDRNYHVKNIETSGSADKLTHINYSFGNVQGGKCALGDGFAATEKAYTAEESVDGEADAWDQPLRGNFNQLLKLKELHPDLKVLWSFGGWTWSGGFTEAAKDPAAFARSCHDLVEDPRWAEVFDGIDVDWEYPNACGLTCDESGPEAFGEVVSALRAEFGEEYLVTAAIPADASEGGKLDATDYAGAAQYVDWYNPMTYDYYGAWDAQGPTAPHSPLTAYDGIPDASFTTEATIAKLKEAGVPASKLLLGLGFYGRGWTGVTEEAPGGSASGPASGVYEQGIEDYKVLKERCPATGEAGGTAYALCGGEWWSYDTPATIAGKMAFKEREGLAG…
			Chitinase (EC 3.2.1.14)	NODE_5_length_415303_cov_154.174649	fig|1883.2414.peg.5073	NODE_5_length_415303_cov_154.174649_322585_321638	322585	321638	-	icw(1);Chitin_and_N-acetylglucosamine_utilization	MAIHSIRTRHTLALAAAAGVAAAVLSVPSPASAHGVSIMPGSRTNLCYKDLLQNSSTQMPSNPACADAVRQTGTTPLYNWFAVLDSNAGGRGAGYVPDGQLCSAGDRSPYDFSAYNAVRTDWPKTHLTSGAAIQLKYSNWAAHPGKFEVYLTKSGWNPNQALAWGDLDHLQTVTDPPQNGGVGTNEGHYYWNLQLPQRSGQHMLFIQWIRSDSQENFFSCSDVVFDGGSGEVTGLAGGEQSAAEVEALGADVENTKADPIHAAGHTEHAAAGEELAASGNEAAGAVPAVVAGLGAVVFAGGAMVFNRSRRTRQHG
			Chitinase (EC 3.2.1.14)	NODE_8_length_314898_cov_143.452327	fig|1883.2414.peg.6153	NODE_8_length_314898_cov_143.452327_226237_225173	226237	225173	-	idu(7);Chitin_and_N-acetylglucosamine_utilization	MARTYPLPHPGRRPSTPGLHRRGRLTAALTAAVLGASGLALTGPATAAEAAPATQAAPAAVPAHAVTGYWQNFNNGATVQTLADVPDAYDIIAVSFADATANAGEITFTLDSAGLGGYTDEQFRADLAAKQADGKSVIISVGGEKGAVAVNDSASAQRFADSTYALMEEYGFDGVDIDLENGLNSTYMTEALTKLHEKAGDGLVLTMAPQTIDMQSPENEYFKTALATKDFLTVVNMQYYNSGSMLGCDGQVYAQGTVDFLTALACIQLENGLDASQVGIGVPASPKAAGGGYVEPSVVNDALDCLTRGTSCGSFKPEKTYPALRGAMTWSTNWDADTGNAWSNVVGPHVDDLP
			Secreted chitinase	NODE_1_length_1018698_cov_120.467840	fig|1883.2414.peg.1384	NODE_1_length_1018698_cov_120.467840_137843_137118	137843	137118	-		MRTRLIGLLTAAASALTLSVLALGPTAQADTRAAADDFIVSESQFESMFPNRNSFYSYSGLTDALSAYPGFTGTGSDTTRKQEAAAFLANVSHETGGLVHIVEQNEANYPHYCDTTQPFGCPAGNDKYYGRGPVQLSWNYNYKAAGDALGIDLLNNPDLVQNDASVAWKTGLWFWNTQSGAGSMTPHDAIVNGAGFGETIRAINGSIECNGGNPGQVQSRIDLYERFTDVLGVEPGDNLSC
S. albidoflavus J25	Protease	+	Alkaline serine exoprotease A precursor (EC 3.4.21.-)	NODE_2_length_601667_cov_133.642329	fig|1883.2414.peg.2971	NODE_2_length_601667_cov_133.642329_136519_137733	136519	137733	+		MSEVIRIPRRTVAVAAAAVAALAVGTLPAQAAPAGPGGPKLGTVRQADNPRDVVRDSYIVTLKSGVKAPSAAGVKLASRYGGKISHTYQRALNGYAVKLNAVQARRLAADPAVASVAQDVKVRASATQTNPVWGLDRIDQPALPLDKRYTSPDGGGAGATVYVIDTGIRISHQEFGGRARNGYDFVGKDKVAQDSNGHGTHVAATAVGSTYGVAKKAKVVGVRVLDAYGEGTLAQVIAGIDWVTKNAVKPAVANLSLGGGVSPELDKAVRTSIASGITYTVAAGNEGLPAETTSPSRVKQAITVGATNRWDERAYFSNWGPVVDLFAPGEDIKSASHKNDTGTVTFDGTSMAAPHVAGAAALYLAANPKATPATVEKGIVGKAATGQISGRRIGSPDRL…	Halo diameter (mm)	34.02	3.16
			ATP-dependent Clp protease ATP-binding subunit ClpX	NODE_318_length_233_cov_0.858974	fig|1883.2414.peg.3451	NODE_318_length_233_cov_0.858974_1_231	1	231	+	idu(1);Proteolysis_in_bacteria,_ATP-dependent	PRGADPHGPPPPPHHGTHSFPPRRSSDLFERVALEAIADQAILRQTGTRQRSEDHTSELQSLGTNEHSRKGVDRGGG
			FIG001454: Transglutaminase-like enzymes, putative cysteine proteases	NODE_32_length_49855_cov_127.379396	fig|1883.2414.peg.3542	NODE_32_length_49855_cov_127.379396_36368_38794	36368	38794	+	icw(2);CBSS-1140.3.peg.2017	MSGRIGIALASWAATLLASASLLPLVDRSVWLVQAAILLGLTAGAGAAARRVPLARPLTAAAQLITGVLLLTLLFAREEAFLWFLPTPDAVRELGTLIGNGVGDVGRFTSPAPLTDGIALLLVGGVLLVGLLVDTFAVTYRVAAPAGLPLLALYSVAAGLSDGGAGALWFALAGAGYLVLLLAESRDRLAQWGRVFGGPSRGGFAPRESVGTPTAPTRSGRRIGAVALGLALVVPLVLPSLGAGLLGGTGPGPGGGSGGGGTISAVNPLVSLQNSLNQPENREVLKYRTNAADTDDLYLRIVSLDEFDGTSWKPASRNVSEVPERLPPPPGLAAEVPFTEVSTNISAAGWYAQDWLPMPYPATRVEVPGDWRFEPVNRTLVGDGAQNTRGVQYSVDSLL…
			HtrA protease/chaperone protein	NODE_153_length_266_cov_0.772487	fig|1883.2414.peg.749	NODE_153_length_266_cov_0.772487_264_1	264	1	-	isu;Periplasmic_Stress_Response isu;Lipopolysaccharide_assembly	LVAEPQSDGPAAKAGIQSGDVITAVNGDTVSDPRDLAKKIAAINPGKDAELTVWRKGEAKSLNVSIKSMPGDDKQASNKDSGGKHQDP
			Membrane protease family protein BA0301	NODE_8_length_314898_cov_143.452327	fig|1883.2414.peg.6192	NODE_8_length_314898_cov_143.452327_261978_260986	261978	260986	-		MDQREQNDHRNGDTVTTSSSHTPADDSTPDLPAMPQPSVREFKAHSIGGAMALLLGLLGLVAGAALVALGAAAEANGAKAALIIVGILVGIGAFLAMCGLNMVAPGEARVVQLFGRYRGTIRTDGLRWVNPLTTREKISTRVRNHETAVLKVNDAYGNPIELAAVVVWKVEDTARAVFEVDDFLEFVSTQTEAAVRHIAIEYPYDAHDEGGLSLRGNAEEITEKLAVELHARVEAAGVKIVESRFTHLAYAPEIASAMLQRQQAGAVVAARRLIVEGAVGMVEQALSRIQEDDIVELDSDRKAAMVSNLMVVLCGDRSAQPVVNTGTLYQ
			Probable exported protease [EC:3.4.-.-]	NODE_1_length_1018698_cov_120.467840	fig|1883.2414.peg.1890	NODE_1_length_1018698_cov_120.467840_732756_734378	732756	734378	+		MNRRVLAVCGAAVSVAVLGPTAPSAVARASAAPSSAAPQAPAAPAAIRWSDCATKTYPTLQCGTVKVPLDHARPEGRRITLALSRVPHTAKSSLGPLLVNPGGPGGSGLSLAGHVAAALPKEVASRYDVIGFDPRGVGRSEPALDCRPGHFAAVRPDTLPLTPAVERANRERATAFATACGERHGDLLPYLDTRSAARDLDVIRAALGAPRISYLGYSYGTYLGAVYAKLFPERVRRLALDSAVDPDGVWYDSNLAQDYAFEDRHRAFLAWVAKNDAVYGLGGDPATVEGAWSRMRVAVAAEPAGKTVGAAELEDTFLPGGYYDGYWPRLATAFAAYAKDGESGPLVAAYRALAESDASGDNGYSVYTAVQCRDAAWPRTWNQWRADTWRVHAKAPFLA…
			Protease lasA precursor (EC 3.4.24.-)	NODE_6_length_387341_cov_150.587284	fig|1883.2414.peg.5456	NODE_6_length_387341_cov_150.587284_282334_281264	282334	281264	-		MRSRRSVRATLVALAATAGLLAAVPAATASPEGPAPAASPSAGVTVKVAQSAADRLGTARKALVDAVSADVLTRSHDASELSPRTAVAQLAEEGRRVVVDVREAKGDWARGVAYVEASREHHGGPEGWLFLAQRENGTWVPGLEGDKAFAEHVATSPLVGKAERETITAYAEREADPQAKPGNIGIQANVNGLLLPWAPDTVMTLTGGPHTHGGTGNWSALDFAGGSGEVRPSREGTATSMCGAGGGWTRVIHPGGFSTDYYHMHNTAYFNGTAISGSTRLGSIGVDTCAGGSATGPHVHWSLRTYDANLNGAYTWLNGRTLGGWTWYNGGAEYSGCGTRQGLTACPGTVIYNRRA
			Putative metalloprotease	NODE_7_length_384509_cov_135.427256	fig|1883.2414.peg.5850	NODE_7_length_384509_cov_135.427256_306430_307569	306430	307569	+		MTDNQRPTRTPTARTAADSALVRPAPHPVFCTIVPPHVLDHLSHLDDPVLSVPARRTLERDARERTRRLSAVAATRAAAPPATRRAEGAEATPQRTIYDAETREELPGVKVRAEGSDPGGDASVNRAYAGLGATFELFLKSFGRDSIDGRGLPLNATVHYGKEYANAFWDGEQMVFGDGDGEVFLDFTLPVDVIGHELAHGVTQYTANLVYRGQPGALNESVSDVFGSLLKQYTLGQNAEDADWLIGADVLGPRVEGKALRSMKEPGTAYDDDVLGKDPQPGSMADYVETDQDNGGVHINSGIPNRAFYLVATALRGKAWERAGQIWYDVLTGGELSAQADFAAFAALTAKAAEERFGRGEEREAVLKAWSEVGVGANS
			Putative protease	NODE_5_length_415303_cov_154.174649	fig|1883.2414.peg.4846	NODE_5_length_415303_cov_154.174649_116824_118407	116824	118407	+		MENRRPRPPVRRSPRRPLTAALLAAAVALVPACSAESTTADAAGDKVLAALPKAVPEALTPFYGQRPAWRTCEGVGKEEFECARLKAPLDYDNPTAGTLDLALSRKKATGPGSRLGSLLVNPGGPGGSAIGYLQSYAALGYPAPVRARYDMVAVDPRGVADSEPVTCLDGPAMDAHTATDTTPDTPAERQALVSAFQKYGKGCQADAGKTLGHVSTVESARDLDLARSALGDEKLTYVGASYGTFLGATYAGLYPHRVGRLVLDGAMDPTLDARRLNLEQTAGFDTAFTAFAKDCAQRKDCPLGTGDPQDAGRNLTAFFDKLDAAPLPAGQGRALTESLATMGVVAALYDEAGWPQLRTALTSAVKDRDGNPLLALSDLYYERDADGGYQNLMSANAAV…
			Putative protease	NODE_7_length_384509_cov_135.427256	fig|1883.2414.peg.5875	NODE_7_length_384509_cov_135.427256_333046_329774	333046	329774	-		MTQPAYLRFPHVHGELVAFVAEDDVWVAPLDGGRAWRVSADNMPVDHPRFSPDGTTVAWTSTRDGAPEVHVAPTDGGPSRRLTHWGSKRTSVRGWTPGGEVLALTTYGEASLRRSWARAVPLDGGPAPALPFGPVGGVAYGPDGQVLLGSVSMGREAAWWKRYRGGTAGKLWTGTEGGEFTRLHAGLDGNIEYPLWVGDRIAFLSDHEGVGALYSSLPDGTDLRRHTPLTDPDTGLPAFYARHAATDGTRVVYTAAGRLWVLDGLDVPEGQDAAPEPRPLDIALGGQRADLQPRPVEPGRDLGGASPDHTGRGSAVTVRGAVHWVTHRSGPARLLSGEPGVRHRLPRTFRVDGEEYVAWVTDAEGEDALEFAPATGTAAGSTPRRIAAGQLGRVLQLRM…
			Putative secreted protease	NODE_17_length_130539_cov_136.229063	fig|1883.2414.peg.1072	NODE_17_length_130539_cov_136.229063_127409_129814	127409	129814	+		MSRHRRAFRATALSVAIAAIGATTAAVGTAQAADRPAGDDQAVERRDPAPAKGHVEHNLEGPFSEKQEKQRGEALRQLISGDKKASQRDGSRVLRLDDGKYVELGREKTDQIFTILVEFGDKVDDTTMYDPDGPEGPEEPVVKYGGEPGPLHNQIAEPDRKNDNSTDWKADFSRDHFQDLHFSTEKNKESVKKYYEKQSSGRYSVDGEVTDWVKVDYNEARYGSNYCGDTNCANVWDVVRDGVNQWAADQKAAGRSDAEIKEQLAKYDTWDRYDFDGDGDFNEPDGYIDHFQIVHAGEDESAGGGAQGTDAIWAHRWYAYGTDAGKTGPAGNKAGGAQIGDTGIWVGDYTVQPENGGLGVFAHEYGHDLGLPDHYDTSGAGENSTAFWSLMSSGSWLGT…
			Putative serine protease	NODE_1_length_1018698_cov_120.467840	fig|1883.2414.peg.1658	NODE_1_length_1018698_cov_120.467840_480283_479393	480283	479393	-		MRLSLPHGLSRRARLITGATALAASAALVVPAATATAAPAPKTFSATQLSQTADSVRTADVAGTAWYVDAESGKVVVTVDSTVSKAEIAEIKDEAGANAAALEVKHTTGKFSKLIAGGEAITTGGARCSLGFNVQDSAGTKFALTAGHCTNIGSSWSIGTTTGSSFPGNDYGIIRHSNPSAADGRVYLYNGSYQEITGAGNASVGQSVQRSGSTTGLHGGSVTGLNATVNYGADGIVSGLIQTNVCAEPGDSGGALFAGSTALGLTSGGSGNCSSGGTTFFQPVTEALSAYGVSII
			Putative serine protease	NODE_4_length_443602_cov_123.818657	fig|1883.2414.peg.4351	NODE_4_length_443602_cov_123.818657_62187_63269	62187	63269	+		MNHRRIPKRRVAVTGAGIAALVAAGLTFQTANASEPQSAEPRTLSVASAGKLADTLAGDLGKAAAGTYYDAKAKNLVVNVLDEAAASEVEASGAQARIVEHSLTALNDARATLKDRASIAGTSWAIDPTSNKVVVTADRTVEGKELAKLTKVVDALGSKAELKQTKGEFKRFIAGGDAIHGDGGRCSLGFNVVKGGEPYFLTAGHCTEGISSWSETSGGSEIGTTVESNFPGDDYGLVQYTGSTEHPSEVNLYDGSTQAITGAGDATVGQSVTRSGSTTQVSTGEVTALDATVNYGGGDVVEGLIQTTVCAEPGDSGGSLFDGSTALGLTSGGSGDCSSGGETFFQPVPEALSAYGVEIG
			Putative serine protease	NODE_5_length_415303_cov_154.174649	fig|1883.2414.peg.4815	NODE_5_length_415303_cov_154.174649_78933_80132	78933	80132	+		MNVLDILLLIAAVWFAVVGYRQGFVIGILSVIGFLGGGLAAVLLLPVLWDAVTDDAEVSTAAAVVAVVIVIVCASVGQALTTHLGNKLRRHITWTPARALDATGGAVVNVVAMLLVAWLIGGLLAGTTLPTVGKEVRGSKVLQGVDRALPEQAGSWFADFRSVLAQNGFPQVFSPFSNEPITEVQPPDSGLAASPVAQKAKRSIVKVVGTAQSCSKVLEGTGFVFDERRVMTNAHVVGGVDEPTVQIGGEGRRYDATVVLYDWEKDIAVLDVPELQAPALNFASQDAERGDSAIVAGFPENGGYDVRAARVRGRITADGPDIYRRGTVSRDVFSLYATVRQGNSGGPLLTPKGEVYGVIFAKSLDDEDTGYALTADEVREDVREGRRASQPVSSDACAM	Colony diameter (mm)	15.72
			Putative serine protease (putative secreted protein)	NODE_28_length_60078_cov_141.485992	fig|1883.2414.peg.2798	NODE_28_length_60078_cov_141.485992_12981_9661	12981	9661	-		MTSESPQAPISGARRAARVAVAAGLVAALCAGAPLPMAFAADEPATAPTVKSAADKLGSADAERLAEAKADGDKNVTMMIATQPGRTAEVAGKLKAVKGGSVGKTHDKLGYVRATVPTGQADAAIKAAAKLSAVHGIDLNQEIQLDDPTPSGDRAKGVKSAAADSDDFYGAPNAKTPAKNPFNPSFETGAVEFVEKNPKADGRGITIGILDSGIDLGHPALQKTTTGERKITDWVTATDPIVDGDQTWRPMVDAVSGPSFTYKGRTYKAPAGSYQVSVFAEAASKGGDADGDLNRDGDTTDTWGVLYDAKNGTVRVDLNDNGDFTDDEVLRPYKDKFQVGYFGKDDPKTDVVEQIPFVVELRKGVPMDPYGGSWVGKKADFVNIGIIEGSHGTHVAGIT…
			Putative stomatin/prohibitin-family membrane protease subunit aq_911	NODE_4_length_443602_cov_123.818657	fig|1883.2414.peg.4350	NODE_4_length_443602_cov_123.818657_60557_61669	60557	61669	+		MIEELVTAGAATASAGALYVMAAARVVKQYERGVVFRLGRLLPEVRRPGLTLVVPIVDRLHKVSLQIITLPIPAQEGITRDNVTVRVDAVVYFKVVNPSDALVRVEDYRFAVSQMAQTSLRSIIGKSELDDLLSNREKLNQGLELMIDNPAVEWGVTIDRVEIKDVSLPETMKRSMARQAEADRERRARVINADAELQASKKLAGAAQVMSEQPAALQLRLLQTVVAVAAEKNSTLVLPFPVELLRFLERAAPLPGAQEAGASPASSGQGATAATAAGAGEAADPEALAAQARELAGEFPPGTSGDVVRQLLEGLGEKGVPGLVGERAVSEAEPGTPGTLAGAEGEGEERTDAEGADGSGDAPGEGGTRG
			Secreted extracellular small neutral protease	NODE_5_length_415303_cov_154.174649	fig|1883.2414.peg.4872	NODE_5_length_415303_cov_154.174649_141985_141407	141985	141407	-		MLHSRWFKTAGAAAALTLATATAAYATPAPAPAPDLTAAAVTLRYDDSRAAGWEAAIAAGVANWNASVSNVQLVEAAPGTRAEIQIIATSGWPQATLGPVRPGGTARVELGSQAVTEGHDKTRIAAHELGHSLGLPDTKPGPCSQLMSGSTGGTTCKNATPNATERARVQSLYAGGFTFLVPADGRVLVDAP
			Secreted subtilisin-like protease	NODE_31_length_50941_cov_122.539085	fig|1883.2414.peg.3471	NODE_31_length_50941_cov_122.539085_17932_16391	17932	16391	-		MTASSARARRAFALPMGLAVASSLVLVPVTTATAAEAAPVATTATTAAGGEQTSYVVNILPGKLAAALAERAITKAGGTVVKAYEKIGVVVVHSAQADFAEKIRKVPGVQSAGATRTTPLAAQSTDDMGAPVELSEKQLDAASAKAEGDEDPLQGLQWDLPAIKADKAHQKSLGSSKVTVAVIDTGVDDTHPDLAPNFDRAASVNCVGGVPDTTDGAWRPQPGESAHGTHVAGEIAAAKNGIGMTGVAPGVKVSGIKVSQPDGYFYTEAVVCGFMWAAEHGVDVTNNSYYTDPWMFNCTDDPDQKALVHAVGRATAYAELKGAVNIASAGNSKLDLAADTLPDATSPNDSTPVDREIDPSTCLDIPAQLPGVVTVSATGAKNLKSSYSNYGKGVIDITA…
			Serine protease	NODE_4_length_443602_cov_123.818657	fig|1883.2414.peg.4508	NODE_4_length_443602_cov_123.818657_233353_234516	233353	234516	+		MPRPRRAFRALGVPAVVTCLVLLPTVAHADGIRAQQWGLEALHAEDAWRTTQGKGVTVAVLDTGVDADHPDLERNVLDGKDLIGFGAGPGDRPWARHGTAMASVIAGHGHGPEDGDGVMGVAPEAKILPVRVILEDGDPARKKARSTRGGALAEGIRWAADQGADVINLSLGDDSESAHPEAAEDAAVQYALKKGAVVVASAGNGGEKGDHVSYPAAYPGVIAVTAVDRFGERAAFSTRRWYATVSAPGDDIVLADPDRRYYEGWGTSAAAAAVSGTVALVRAAHPELTPVQIKRLLEDTARDSPGGGRDDSRGRGLVDAAAAVEAGGRLGPEKLKPAAHSSTHFGPGPGPHDTGSGADWAGPAAGGLGVLLLAAAVLLWRGRAPLR
			Serine protease	NODE_8_length_314898_cov_143.452327	fig|1883.2414.peg.6128	NODE_8_length_314898_cov_143.452327_192850_194211	192850	194211	+		MRHIPLRRRVAAACTGVVAVGALTLAGLTGSATAAPEPRATPASAPDAALLRAMERDLGLTPAEARQRTAGEAAATDIAATLKQRLGASFAGARVTGDGATLIVATTDPAERRTITAAGARAERADHALAELEAAKAGLDAAAGRRAPEGVPLWYVDTTASRVVLQAADRAAADRFAAAAGVDRALVKVVRASEEPRTYADLRGGDAYYMNGSGRCSVGFPVKRGASQAGFVTAGHCGTVGTTTTGVNQQAQGTFQGSTFPGRDYAWVATNANWTPRNLVNGYGNADVTVAGSTQALVGASICRSGSTTGWRCGTVQQLNTSVTYPQGTVSGVTRTSVCAEPGDSGGSFISGNQAQGMTSGGSGNCSQGGTTYFQPLAPALSAYGLTLVTGNDGGGPGP…
			Serine protease	NODE_8_length_314898_cov_143.452327	fig|1883.2414.peg.6202	NODE_8_length_314898_cov_143.452327_277798_275159	277798	275159	-		MPFLRPTVAAIATAALAAGTLSVSALPAAAAPAPQPVAAADKLGAHDRALIKQYQQQSRARSAQPDALRATPDFVTLIVAVQEGRTAAVAEEIAALGAEVTRTDAEVGYVKVNAPFATVDALLALDGVVAVDADELLQLEDVRPDGELTGKGYRGKGGSGARKLPAGPSAKTPDANPYMPTGETGSADFKKRHRTYDGRGVTIGIMDSGVDPTHPALAKTTTGERKLVDTVTGTDPNNFIDMLFDNTWQLVSRQVSGPKYTDPDTGNVWTLPEEEGLRFSAKTNTLPNGFTGKIGVLHRDGDDAVRVDTDGDLDFTDEELMRPYAEKHQVGFLGKDDPATGIDESVPFTVQVKRDMLSSSVIGVALNYIDVAHGTHVAGITAAHGMFGGKMDGQAPGAK…
			Serine protease HtrA (DegP protein)	NODE_12_length_157605_cov_164.765769	fig|1883.2414.peg.398	NODE_12_length_157605_cov_164.765769_116324_117730	116324	117730	+		MSTENEGSGTEGAGTEGQQVPPSVPPAPSVPPAPVDPARGGPQQSAPAGDWPPPPPQGAPSPYAEPPATPAYAGGGSYATPGGGPAWGASYQQPAPAKGRRGGLVAAVLAAALIAGGVGGGIGYWAARDGDGNSGSTTVSASDTPTSVKREAGSVAGVAAKALPSVVTIDAQGGDGEGGTGTGFVYDKQGHILTNNHVVASAADGGKLSATFSNGKKYVAEVVGRAEGYDVAVLKLRNSDGPAPLPLGNSDKVAVGDSTIAIGAPFGLSNTVTTGIISAKNRPVASSDGGNSKSSYMSALQTDASINPGNSGGPLLDSGGAVIGINSAIQSAGNGMGGSGQAGSVGLGFAIPINQAKNVAEQLIKTGKPVYPVIGASVSLEDNRMGATISDEGPGGSAA…
			Serine protease HtrA (DegP protein)	NODE_2_length_601667_cov_133.642329	fig|1883.2414.peg.3264	NODE_2_length_601667_cov_133.642329_460742_459021	460742	459021	-		MDKAKPTGTPDGTVPDATGDSHGTAAEPGGSATAPDAPTSPGTDTATPPRPVGLTKADPAAEPRKTAAPTVPGQAEEAAVPPATEPPATVPAPRAGGAPDAVVPAQQQAPAERPRPLHAPDPYSTPPYGEPGPWAPAPPVQRPVPTPAHGTYLPPGTPAHGTPVPPVPEAGPAQGGEWGRYDPWAAPGALVAESGGGPGERRRERRAGRGRLVGAALVLALVAGAVGGYVGMRLERHGGLGTVELEQTSGQAGERAPDSVAGIAARTLPGVVTLHVSGGDGGALGTGFVLDGRGHILTNHHVVESAEGDGSIRVTFNGGETARARLVGGDPGYDLAVVKVSGVSGLTPLPLGDSDDVRVGDPVVAIGAPFDLANTVTSGIISAKERPITAGGEKGDGTD…
			Trehalose synthase (EC 5.4.99.16) @ Alpha-amylase (EC 3.2.1.1)	NODE_2_length_601667_cov_133.642329	fig|1883.2414.peg.2973	NODE_2_length_601667_cov_133.642329_140348_142087	140348	142087	+	isu;Trehalose_Biosynthesis icw(1);Trehalose_Biosynthesis isu;Maltose_and_Maltodextrin_Utilization	MIVNEPVQDTFEDTPVKDRDPEWFKRAVFYEVLVRSFQDSNGDGIGDLKGLTAKLDYLQWLGVDCLWLPPFFKSPLRDGGYDVSDYTAVLPEFGDLADFVEFVDAAHQRGMRVIIDFVMNHTSDQHPWFQESRRDPDGPYGDYYVWADDDKQYQDARIIFVDTEASNWTFDPVRQQYYWHRFFSHQPDLNYENPAVQEEILSALKFWLDLGIDGFRLDAVPYLYAEEGTNCENLPRSHAMLKRVREEIDAHYPDTVLLAEANQWPEDVVDYFGDYAKGGDECHMAFHFPVMPRIFMAVRRESRYPVSEILAKTPAIPSGCQWGIFLRNHDELTLEMVTDEERDYMYAEYAKDPRMRANIGIRRRLAPLLDNDRNQIELFTALLLSLPGSPILYYGDEIG…
			Trypsin-like protease	NODE_24_length_75528_cov_127.482326	fig|1883.2414.peg.2588	NODE_24_length_75528_cov_127.482326_69547_68732	69547	68732	-		MRRRWNRSGRAGLVAAVAVLAAPLSGPAPAAADSVVVGGSLASVDDHPWVVALGSRDRFGSERSGQFCGGVVVGERTVLTAAHCVDEEVLGVALSRVPDLRVISGRDDLRSSGKGRETAVSGVRVNPGYDPATNAGDLATLTLAEPLPASAVLPVVRPGSAEEKPGSKATVFGWGDTTGNGTYSSRLRSVGVTVLEDATCRRAYPGSSVGRYEAETMLCAGDARGGRDACQGDSGGPLVAGGKLIGLVSWGSGCGRASSPGVYTRVSAVAP
