# Supplementary material for: Comparative Genomics and Biosynthetic Cluster Analysis of Antifungal Secondary Metabolites of Three Strains of Streptomyces albidoflavus Isolated from Rhizospheric Soils
Source: Microorganisms. 2024 Dec 19;12(12):2637. doi: 10.3390/microorganisms12122637 (PMC11678301; doi:10.3390/microorganisms12122637)
Supplement: Supplementary file 1 [file microorganisms-12-02637-s001.zip › Table S6- Features of extracellular enzymes phenotypically expressed of S. albidoflavus J29 ori2.xlsx]

## Sheet: Table S5- Ext cel. enz. J29ori2
Streptomyces strain	Extracellular enzyme	Phenotype	Function	Contig_ID	Feature_ID	Location	Start	Stop	Strand	Evidence_codes	Aa_sequence	Solubilization index (SI)
S. albidoflavus J29 ori2	Amylase	+	Glucoamylase (EC 3.2.1.3)	NODE_5_length_320302_cov_149.549051	fig|1886.240.peg.5182	NODE_5_length_320302_cov_149.549051_303430_305259	303430	305259	+	idu(1);Trehalose_Biosynthesis idu(1);Maltose_and_Maltodextrin_Utilization	MAVRLEMHVAGRIEDYALIGDMQTAALVCRDGTVDWLCLPRFDSPAIFAGLLGTEEHGFWRLGPAHSDEEEPPTAVRRRYRGDSLVLESEWETTRGSVRVTDFMPPRDGAPQLVRIVEGLSGRVQMRSALRMRFSYGRVVPWVHRVGERLVAVAGPDSVWFDSTAETHGEDLTTYSDFTVSPGERVAFTISWEPSHHSPPAVPEPEVALANTEEFWRDWVAQCTYHGPYREAVIRSLITLKALTYAPTGGIVAAPTTSLPEEIGGVRNWDYRFTWLRDAAITLSSLLRTGYREEARAWREWLLRAVAGDPENLQIMYGIAGERELGESELDWLPGYENSRPVRVGNGAADQLQLDVYGEVTEALHLAHMTGLARNDYASLLQLKLIRYLETHWQEPDEG…	Halo diameter (mm)	37.7	6.17
S. albidoflavus J29 ori2			Glucoamylase (EC 3.2.1.3)	NODE_8_length_274031_cov_150.614362	fig|1886.240.peg.5978	NODE_8_length_274031_cov_150.614362_221213_219282	221213	219282	-	idu(1);Trehalose_Biosynthesis idu(1);Maltose_and_Maltodextrin_Utilization	MTHTAPPGPGPEPTSGPSPEDPTPCPEGAPPPHAYLPIGEHGIIGDLRTAALVGTDGRIDWFCAPRFDSPSLFGGLLDAEKGGGWRIDPLCSVASRQQFYFPDTNILVTRMLTEDGIVEVQDFMPVLRPRDPHHQQRLVRRVVAVRGRMRMRSLVAPRMDYGRAPHRLTLDGDLAEFTGEHLVVSVRSGLPWRPAGPEGRDAETAFALKEGESALFVLQTRDPGEERPHEEITPERAEELFRATVRFWRNWLAHSTYTGRWREMVHRSALTLKLLTHEPTGALVAAPTLGLPEELGGVRNWDYRYVWIRDAAFSLYALLRLGFTDEAEAFFDWLARSVRRCEDGPDGPLRVLYSIDGRSDLAEEELPHLEGYRGASPVRVGNRASGQLQLDVYGELFDA…
S. albidoflavus J29 ori2			Putative alpha-amylase	NODE_24_length_63881_cov_146.651135	fig|1886.240.peg.3034	NODE_24_length_63881_cov_146.651135_45265_43565	45265	43565	-		MARRLATASLAVLAAAATALTAPTPAAAAPPGAKDVTAVLFEWKFASVARACTDSLGPAGYGYVQVSPPQEHIQGSQWWTSYQPVSYKIAGRLGDRAAFTSMVDTCHAAGVKVVADSVINHMAAGSGTGTGGSAYQKYDYPGIWSGADMDDCRSEINDYGNRANVQNCELVGLADLDTGEPYVRDRIAAYLNDLLSLGVDGFRIDAAKHMPAADLTAIKAKVGNGSTYWKQEAIHGAGEAVQPSEYLGTGDVQEFRYARDLKRVFQNENLAHLKNFGEDWGYMASGKSAVFVDNHDTERGGDTLNYKNGSAYTLAGVFMLAWPYGSPDVHSGYEFTDHDAGPPNGGTVNACYSDGWKCQHAWPELSSMVGLRNTASGQPVTNWWDNGGDQIAFGRGDKA…	Colony diameter (mm)	7.28
S. albidoflavus J29 ori2	Cellulase	+	Cellulose 1,4-beta-cellobiosidase	NODE_15_length_155682_cov_147.162019	fig|1886.240.peg.1010	NODE_15_length_155682_cov_147.162019_125504_123336	125504	123336	-		MSTRSRGTRLSGRTKHSRRGRSAAALTALFLGASLAVAVPGSASADAEDVTAARVDNPYVGATPYVNPDWSARAAAEPGGSAIADEPSFVWMDRIAAIEGTPGARGLKEHLDTALDQGADLFQVVIYDLPGRDCAALASNGELGPTEIGRYKSEYIDPIAELLADPAYADLRIVALIEPDSLPNLVTNAGGTAGSTPECAVMKENGNYEKGVGYALSTLGDIPNVYNYVDAAHHGWLGWDSNFVPAAQQFKKAATTEGATVGDVHGFIVNTANYSVLKEPYLKITDSVNGTTVRQSKWVDWNYYVDELTFAQGLREELVRQGFDSGLGMLIDTARNGWGGDDRPTGPGPTTSVDAYVDGSRADRRIHAGNWCNQSGAGVGERPVTAPEPGIDAYVWAKP…	Halo diameter (mm)	10.72	2.22
S. albidoflavus J29 ori2			Putative cellulose-binding protein	NODE_5_length_320302_cov_149.549051	fig|1886.240.peg.5136	NODE_5_length_320302_cov_149.549051_249061_250056	249061	250056	+		MTVRRTAARTAALLAVPLALTVLGASPAGAHGTMTDPVSRVSACYAEGPESPSSDACKAAVAASGAQAFYDWNEVNLPDVAGRHREVVPDGKLCSAGREKYPGLDLPRADWPSSPLSAGKHTFRYRATAPHAGTIELYLTKEGYDPAKPLNWSDLEEKPFATAEQPQATGGEYVFEGTVPERTGRHLVYSVWQRSDSPEAFYTCSDVVFGGGAAGAPAAEAPTEEQIASGTEKSTVSHEGHGGDTAEEKAAAAAHGEGHEGHEAAGKGNAPEAKGAAGAAVEEKPAAAGNLAETGGDSVTPYVAIGGAGALALGAAFLFASARRRAVGSRH	Colony diameter (mm)	8.72
S. albidoflavus J29 ori2	Chitinase	+	Chitin binding protein	NODE_2_length_732641_cov_149.461632	fig|1886.240.peg.3694	NODE_2_length_732641_cov_149.461632_553927_553325	553927	553325	-	idu(1);Chitin_and_N-acetylglucosamine_utilization	MRNKKTYAALVGAATLGALAFSTGGASSHGYVDKPISRAKLCANGTVSNCGSIQWEPQSVEGPKGFPAAGPADGSLCSAGNAGFKQLDAAKAPNGSDWPATQVSGGQGYTFQWQFTARHRTTDFRYYITKDGWDSSKPLTRASLESQPFLTLPYGGQQPPATLAHQGTMPTQKSGKHVILAVWDVHDTANAFYSCADVKF	Halo diameter (mm)	15	2.1
S. albidoflavus J29 ori2			Chitin binding protein	NODE_6_length_308571_cov_140.563706	fig|1886.240.peg.5325	NODE_6_length_308571_cov_140.563706_138441_137926	138441	137926	-	idu(1);Chitin_and_N-acetylglucosamine_utilization	MRGLKKRAAFVGAIVAPALALSLPAGTASAHGYISDPPSRQAQCAAGTVSCGDISYEPQSVEGPKGLSSCSGGNSRFSELDDDSKGWAVTPVSSSTSFQWKLTAQHATSTWEYYAGGQKIAEFDDGGAKPGATVTHQVDFGGLKGQQKVLAVWNVADTSNAFYACIDVNVS
S. albidoflavus J29 ori2			Chitinase (EC 3.2.1.14)	NODE_14_length_171431_cov_148.266979	fig|1886.240.peg.790	NODE_14_length_171431_cov_148.266979_65878_64706	65878	64706	-	idu(7);Chitin_and_N-acetylglucosamine_utilization	MNRRSLSSWTSRRSRRGRVRCAAAAAVAVCALAATAVAPHAAADAPPASHAAELPEHALVGYLHTSFANGSGYTRLADVPDSWDIIDLAFGEPTSVTSGDIRFSLCPPAECPGVESEAEFKAAVKAKQQAGKKVLISIGGQNGQVRLTTPQARDAFVDSVSSIIDTYGLDGLDIDFEGHSLSLDDGDTDFENPTTPVIVHLISALRTLKERYGDDFTLTMAPETFFVQLGHQYYGSGPWGGQDPRAGAYLPVIHALRDDLTLLHVQDYNSGPIMGLDGQYHTMGGADFHVAMTDMLLTGFPVAGDPDKVFPALRPEQVAIGMPATPQAGNGHVPPAEVEKALDCLTKGSACGPYTPHGTWPALRGLMAWSVNWDRYGGDEFAGTFDRYFG
S. albidoflavus J29 ori2			Chitinase (EC 3.2.1.14)	NODE_18_length_123373_cov_152.517754	fig|1886.240.peg.1283	NODE_18_length_123373_cov_152.517754_24502_25761	24502	25761	+	idu(7);Chitin_and_N-acetylglucosamine_utilization	MPRTRPRSRLTALLAAATSAVLGAGLLAGATTASAEPAPSPTTGAQAEAGAQAGSKVIGYFTEWGVYDRNYHVKNIETSGSADKLTHINYSFGNVQGGKCALGDGFAATEKAYTAEESVDGEADAWDQPLRGNFNQLLKLKELHPDLKVLWSFGGWTWSGGFTEAAKDPAAFARSCHDLVEDPRWAEVFDGIDVDWEYPNACGLTCDESGPEAFGEVVSALRAEFGEEYLVTAAIPADASEGGKLDATDYAGAAQYVDWYNPMTYDYYGAWDAQGPTAPHSPLTAYDGIPDASFTTEATIAKLKEAGVPASKLLLGLGFYGRGWTGVTEEAPGGSASGPASGVYEQGIEDYKVLKERCPATGEAGGTAYALCGGEWWSYDTPATIAGKMAFKEREGLAG…
S. albidoflavus J29 ori2			Chitinase (EC 3.2.1.14)	NODE_1_length_1257474_cov_150.380522	fig|1886.240.peg.2053	NODE_1_length_1257474_cov_150.380522_643776_644840	643776	644840	+	idu(7);Chitin_and_N-acetylglucosamine_utilization	MARTYPLPHPGRRPSTPGLHRRGRLTAALTAAVLGASGLALTGPATAAEAAPATQAAPAAVPAHAVTGYWQNFNNGATVQTLADVPDAYDIIAVSFADATANAGEITFTLDSAGLGGYTDEQFRADLAAKQADGKSVIISVGGEKGAVAVNDSASAQRFADSTYALMEEYGFDGVDIDLENGLNSTYMTEALTKLHEKAGDGLVLTMAPQTIDMQSPENEYFKTALATKDFLTVVNMQYYNSGSMLGCDGQVYAQGTVDFLTALACIQLENGLDASQVGIGVPASPKAAGGGYVEPSVVNDALDCLTRGTSCGSFKPEKTYPALRGAMTWSTNWDADTGNAWSNVVGPHVDDLP
S. albidoflavus J29 ori2			Chitinase (EC 3.2.1.14)	NODE_20_length_93876_cov_148.408309	fig|1886.240.peg.2728	NODE_20_length_93876_cov_148.408309_72858_73805	72858	73805	+	idu(7);Chitin_and_N-acetylglucosamine_utilization	MAIHSIRTRHTLALAAAAGVAAAVLSVPSPASAHGVSIMPGSRTNLCYKDLLQNSSTQMPSNPACADAVRQTGTTPLYNWFAVLDSNAGGRGAGYVPDGQLCSAGDRSPYDFSAYNAVRTDWPKTHLTSGAAIQLKYSNWAAHPGKFEVYLTKSGWNPNQALAWGDLDHLQTVTDPPQNGGVGTNEGHYYWNLQLPQRSGQHMLFIQWIRSDSQENFFSCSDVVFDGGSGEVTGLAGGEQSAAEVEALGADVENTKADPIHAAGHTEHAAAGEELAASGNEAAGAVPAVVAGLGAVVFAGGAMVFNRSRRTRQHG	Colony diameter (mm)	13.59
S. albidoflavus J29 ori2			Chitinase (EC 3.2.1.14)	NODE_2_length_732641_cov_149.461632	fig|1886.240.peg.3384	NODE_2_length_732641_cov_149.461632_212598_214466	212598	214466	+	icw(1);Chitin_and_N-acetylglucosamine_utilization	MRSAHPAHDGSGSRPRPLRRLRRRTLAALTGLAIPFAGMVGLAAPSQAADAPSASYTRTQDWGTGFQARWTVQNTGDTPLSNWTLEWEFPTGTKVTLPWEAEVSNDGNRWTAKNRSWNGTLAPGASTTFGFNGTGDGAPTGCKLNGVPCEGAEQPEDTPPTAPGTPAVSKVTRNAATLSWTAATDDQGVKDYEVLRNGTRVATVTGRTFTDHDLAPGTDYSYTVRARDTAKQTGPFSGAAKARTKGKAAPAPKSKITMGYFTEWGIYDKNYQVKNLVTSGSAEKITHINYAFGDVRDGKCVAGDTEAAYGKVFTADEAVDGIADRPDQPLHGNLNQLRKLKAEFPHIKVLWSFGGWSWSGGFGEAVKDAPAFARSCHELVEDPRWADVFDGIDLDWEYP…
S. albidoflavus J29 ori2			Chitinase (EC 3.2.1.14)	NODE_2_length_732641_cov_149.461632	fig|1886.240.peg.3385	NODE_2_length_732641_cov_149.461632_214741_216627	214741	216627	+	icw(1);Chitin_and_N-acetylglucosamine_utilization	MSTVSPSTDGARSRPRPLSRFRRRALAALVGLAVPFAGMVGLAAPTQAAEAAADPSASYTRTQDWGSGFEGKWTVKNTGTAPLSGWTLEWDFPAGTKVTSAWDADVTNTGDHWTAKNKSWAGSLAPGASVSFGFNGTGPGTPSGCKLNGASCDGGSVPGDTPPTAPGTPTASDLTKNSVKLSWKAATDDKGVKNYDVLRDGAKVATVTATTFTDQNLAPGTDYSYSVQARDTADQTGPVSAPVKVTTPGDGTGPGPGPREKINLGYFTEWGVYGRNYHVKNLVTSGSAEKITHINYSFGNVQGGKCTIGDSFAAYDKAYTAAESVDGVADTWDQPLRGNFNQLRKLKAKYPHIKVLWSFGGWTWSGGFTDAVKNPAAFAKSCHDLVEDPRWADVFDGID…
S. albidoflavus J29 ori2			Chitinase (EC 3.2.1.14)	NODE_6_length_308571_cov_140.563706	fig|1886.240.peg.5370	NODE_6_length_308571_cov_140.563706_195126_194248	195126	194248	-	idu(7);Chitin_and_N-acetylglucosamine_utilization	MIRRVMSLLIALSAVVAALVVLPAATAQAAACANAWNASAVYTGGQSASYNGRNYTAKWWTQNERPGSSDVWADQGACGGGGGEQPSGFVVSEAQFNQMFPNRNSFYTYSGLTAALSSYPAFANTGSDEVKKREAAAFLANVSHETGGLVHIKEVNEANYPHYCDRNQPYGCPAGQAAYYGRGPIQLSWNFNYKAAGDALGIDLLNNPYLVEQNASVAWRTGLWYWNTQSGPGTMTPHNAIVNNRGFGETIRSINGSIECNGGNPAQVQSRIDKFTSFAQILGTTTGSNLYC
S. albidoflavus J29 ori2			Chitinase (EC 3.2.1.14)	NODE_8_length_274031_cov_150.614362	fig|1886.240.peg.5875	NODE_8_length_274031_cov_150.614362_101224_101967	101224	101967	+	idu(7);Chitin_and_N-acetylglucosamine_utilization	MSRRATPTVAAVLAAVTGLVLTLLTGPAAAHDRHRPHHPPKPAFPVSERQFERMFPERDPFFTYEGLREAADAFPAFARTGSPVVRRQEAAAFLANVSHETGGLFYKVAQNEETYPIFCDTTQPYGCPAGTDAYYGRGAIMLSWNFNYKAAGDHLGLDLLNNPWLVEEDPAVAWMTALWYWNTQSGPGTMTGHDAMTGRHGFGETIRSLNGSAECDGGNPAQMEHRVELYKEFTRVLHTPRGRGLTC
S. albidoflavus J29 ori2	Protease	+	Alkaline serine exoprotease A precursor (EC 3.4.21.-)	NODE_2_length_732641_cov_149.461632	fig|1886.240.peg.3318	NODE_2_length_732641_cov_149.461632_136690_137904	136690	137904	+		MSEVIRIPRRTVAVAAAAVAALAVGTLPAQAAPAGPGGPKLGTVRQADNPRDVVRDSYIVTLKSGVKAPSAAGVKLASRYGGKISHTYQRALNGYAVKLNAVQARRLAADPAVASVAQDVKVRASATQTNPVWGLDRIDQPALPLDKRYTSPDGGGAGATVYVIDTGIRISHQEFGGRARNGYDFVGKDKVAQDSNGHGTHVAATAVGSTYGVAKKAKVVGVRVLDAYGEGTLAQVIAGIDWVTKNAVKPAVANLSLGGGVSPELDKAVRTSIASGITYTVAAGNEGLPAETTSPSRVKQAITVGATNRWDERAYFSNWGPVVDLFAPGEDIKSASHKNDTGTVTFDGTSMAAPHVAGAAALYLAANPKATPATVEKGIVGKAATGQISGRRIGSPDRL…	Halo diameter (mm)	43.26	4.24
S. albidoflavus J29 ori2			Alkaline serine exoprotease A precursor (EC 3.4.21.-)	NODE_4_length_495820_cov_147.253046	fig|1886.240.peg.4874	NODE_4_length_495820_cov_147.253046_475012_473801	475012	473801	-		MATHQRARRTKLTAAIATTAMAVGVTVFASPFAGAAPAPAEGKVYGTAAKGAVSGSYIVMLDEKASKAEKKGLAKEYGGTFKRNYGSAVNGFSTAGMSLQDAKRLAADPAVEKVVQNKKFTIDATQTNPPSWGLDRIDQTETAGDGEYTYPDAAGEGVTAYVIDTGVRVTHEDFEGRATSGYDAVDGDDDADDGNGHGTHVAGTIAGAAHGVAKKANIVAVRVLDDNGSGTTEQVVAGIDWVTENHSGPSVANMSLGGGADEALDTAVRNSIAAGVTYGVAAGNESSDASSSSPARVEEAITVASSDEDDAQSSFSNYGDIVDIYAPGSEITSAWNTGDDATNTISGTSMATPHVVGAAAVYLGGNPEATPEEVATALTDGATPDAITNPSAGTPNLLL…
S. albidoflavus J29 ori2			FIG001454: Transglutaminase-like enzymes, putative cysteine proteases	NODE_25_length_49855_cov_147.480333	fig|1886.240.peg.3059	NODE_25_length_49855_cov_147.480333_13488_11062	13488	11062	-	isu;CBSS-1140.3.peg.2017	MSGRIGIALASWAATLLASASLLPLVDRSVWLVQAAILLGLTAGAGAAARRVPLARPLTAAAQLITGVLLLTLLFAREEAFLWFLPTPDAVRELGTLIGNGVGDVGRFTSPAPLTDGIALLLVGGVLLVGLLVDTFAVTYRVAAPAGLPLLALYSVAAGLSDGGAGALWFALAGAGYLVLLLAESRDRLAQWGRVFGGPSRGGFAPRESVGTPTAPTRSGRRIGAVALGLALVVPLVLPSLGAGLLGGTGPGPGGGSGGGGTISAVNPLVSLQNSLNQPENREVLKYRTNAADTDDLYLRIVSLDEFDGTSWKPASRNVSEVPERLPPPPGLAAEVPFTEVSTNISAAGWYAQDWLPMPYPATRVEVPGDWRFEPVNRTLVGDGAQNTRGVQYSVDSLL…
S. albidoflavus J29 ori2			Membrane protease family protein BA0301	NODE_1_length_1257474_cov_150.380522	fig|1886.240.peg.2014	NODE_1_length_1257474_cov_150.380522_608035_609027	608035	609027	+		MDQREQNDHRNGDTVTTSSSHTPADDSTPDLPAMPQPSVREFKAHSIGGAMALLLGLLGLVAGAALVALGAAAEANGAKAALIIVGILVGIGAFLAMCGLNMVAPGEARVVQLFGRYRGTIRTDGLRWVNPLTTREKISTRVRNHETAVLKVNDAYGNPIELAAVVVWKVEDTARAVFEVDDFLEFVSTQTEAAVRHIAIEYPYDAHDEGGLSLRGNAEEITEKLAVELHARVEAAGVKIVESRFTHLAYAPEIASAMLQRQQAGAVVAARRLIVEGAVGMVEQALSRIQEDDIVELDSDRKAAMVSNLMVVLCGDRSAQPVVNTGTLYQ
S. albidoflavus J29 ori2			Probable exported protease	NODE_4_length_495820_cov_147.253046	fig|1886.240.peg.4629	NODE_4_length_495820_cov_147.253046_210091_211713	210091	211713	+		MNRRVLAVCGAAVSVAVLGPTAPSAVARASAAPSSAAPQAPAAPAAIRWSDCATKTYPTLQCGTVKVPLDHARPEGRRITLALSRVPHTAKSSLGPLLVNPGGPGGSGLSLAGHVAAALPKEVASRYDVIGFDPRGVGRSEPALDCRPGHFAAVRPDTLPLTPAVERANRERATAFATACGERHGDLLPYLDTRSAARDLDVIRAALGAPRISYLGYSYGTYLGAVYAKLFPERVRRLALDSAVDPDGVWYDSNLAQDYAFEDRHRAFLAWVAKNDAVYGLGGDPATVEGAWSRMRVAVAAEPAGKTVGAAELEDTFLPGGYYDGYWPRLATAFAAYAKDGESGPLVAAYRALAESDASGDNGYSVYTAVQCRDAAWPRTWNQWRADTWRVHAKAPFLA…
S. albidoflavus J29 ori2			Protease lasA precursor (EC 3.4.24.-)	NODE_1_length_1257474_cov_150.380522	fig|1886.240.peg.2371	NODE_1_length_1257474_cov_150.380522_974917_975987	974917	975987	+		MRSRRSVRATLVALAATAGLLAAVPAATASPEGPAPAASPSAGVTVKVAQSAADRLGTARKALVDAVSADVLTRSHDASELSPRTAVAQLAEEGRRVVVDVREAKGDWARGVAYVEASREHHGGPEGWLFLAQRENGTWVPGLEGDKAFAEHVATSPLVGKAERETITAYAEREADPQAKPGNIGIQANVNGLLLPWAPDTVMTLTGGPHTHGGTGNWSALDFAGGSGEVRPSREGTATSMCGAGGGWTRVIHPGGFSTDYYHMHNTAYFNGTAISGSTRLGSIGVDTCAGGSATGPHVHWSLRTYDANLNGAYTWLNGRTLGGWTWYNGGAEYSGCGTRQGLTACPGTVIYNRRA
S. albidoflavus J29 ori2			Putative metalloprotease	NODE_1_length_1257474_cov_150.380522	fig|1886.240.peg.1709	NODE_1_length_1257474_cov_150.380522_242590_243729	242590	243729	+		MTDNQRPTRTPTARTAADSALVRPAPHPVFCTIVPPHVLDHLSHLDDPVLSVPARRTLERDARERTRRLSAVAATRAAAPPATRRAEGAEATPQRTIYDAETREELPGVKVRAEGSDPGGDASVNRAYAGLGATFELFLKSFGRDSIDGRGLPLNATVHYGKEYANAFWDGEQMVFGDGDGEVFLDFTLPVDVIGHELAHGVTQYTANLVYRGQPGALNESVSDVFGSLLKQYTLGQNAEDADWLIGADVLGPRVEGKALRSMKEPGTAYDDDVLGKDPQPGSMADYVETDQDNGGVHINSGIPNRAFYLVATALRGKAWERAGQIWYDVLTGGELSAQADFAAFAALTAKAAEERFGRGEEREAVLKAWSEVGVGANS
S. albidoflavus J29 ori2			Putative neutral zinc metalloprotease	NODE_2_length_732641_cov_149.461632	fig|1886.240.peg.3315	NODE_2_length_732641_cov_149.461632_132043_133617	132043	133617	+		MTPHISRRRTGLALSTAVAAGALLAAGLSSGGAVAQPAAAEKVPAAAPATLSAGAKASLLKEADTAKADTARAIGLGTQEKLVVRDVVKDRDGSLHTRYERTYQGLPVLGGDLVVHTDKAGATEGVTKAVKAELKVDTVTTAATPKGARKVVWAAEGTPKLAFEKVTKGTKKDGTPQELHTVTDAATGKQLFQWDAVHAGTGESQYSGTVEIGTTASGGAFELTDGERGGHKTYDLKNGSSGTGTLFTDDDDAWGDGTPNDPATAAVDAAYGAGATWDYYEQVHGRSGIKGDGVGAYSRVHYGNNYVNAFWTDSCFCMTYGDGAGNAAPLTSLDVAAHEMTHGVTSVTAGLIYSGESGGLNEATSDIFATAVEFHADSEDDVPDYLIGEKIDINGDGSP…
S. albidoflavus J29 ori2			Putative neutral zinc metalloprotease	NODE_6_length_308571_cov_140.563706	fig|1886.240.peg.5376	NODE_6_length_308571_cov_140.563706_206360_204339	206360	204339	-		MRPTSHRRAVAGGALAAVTALLAVTATTAPATAADPAPAAKPTAARTGALPADLSPAQRAALIRAAEAKTASVAAELGLGAQEKLLVRDVVKDRDGTLHTRYERTWAGLPVLGGDLVVAAEPDGTPATVTKASRNALKGIATKAEIAPSAAKKQALNAAEAHDAEKAATDGAPRQVVWNADGKPVLAFETVVGGLQHDGTPNELHVVTDAATGEKLHEWQAVENGTGNTQYSGTVTLGSTKSGSTWNLTDAGRGNHRTNNLNRSTSGTGTLFSGPDDVWGNGLASNTETAAADAAYGAQATWDYYKDVHGRSGIRGDGVGAYSRVHYGNNYVNAFWQDSCFCMTYGDGAGNAKPLTSLDVAAHEMTHGLTSVTAKLVYSGESGGLNEATSDILAAAVEF…
S. albidoflavus J29 ori2			Putative protease	NODE_1_length_1257474_cov_150.380522	fig|1886.240.peg.1734	NODE_1_length_1257474_cov_150.380522_269206_265934	269206	265934	-		MTQPAYLRFPHVHGELVAFVAEDDVWVAPLDGGRAWRVSADNMPVDHPRFSPDGTTVAWTSTRDGAPEVHVAPTDGGPSRRLTHWGSKRTSVRGWTPGGEVLALTTYGEASLRRSWARAVPLDGGPAPALPFGPVGGVAYGPDGQVLLGSVSMGREAAWWKRYRGGTAGKLWTGTEGGEFTRLHAGLDGNIEYPLWVGDRIAFLSDHEGVGALYSSLPDGTDLRRHTPLTDPDTGLPAFYARHAATDGTRVVYTAAGRLWVLDGLDVPEGQDAAPEPRPLDIALGGQRADLQPRPVEPGRDLGGASPDHTGRGSAVTVRGAVHWVTHRSGPARLLSGEPGVRHRLPRTFRVDGEEYVAWVTDAEGEDALEFAPATGTAAGSTPRRIAAGQLGRVLQLRM…
S. albidoflavus J29 ori2			Putative protease	NODE_7_length_301643_cov_150.245445	fig|1886.240.peg.5668	NODE_7_length_301643_cov_150.245445_184820_183237	184820	183237	-		MENRRPRPPVRRSPRRPLTAALLAAAVALVPACSAESTTADAAGDKVLAALPKAVPEALTPFYGQRPAWRTCEGVGKEEFECARLKAPLDYDNPTAGTLDLALSRKKATGPGSRLGSLLVNPGGPGGSAIGYLQSYAALGYPAPVRARYDMVAVDPRGVADSEPVTCLDGPAMDAHTATDTTPDTPAERQALVSAFQKYGKGCQADAGKTLGHVSTVESARDLDLARSALGDEKLTYVGASYGTFLGATYAGLYPHRVGRLVLDGAMDPTLDARRLNLEQTAGFDTAFTAFAKDCAQRKDCPLGTGDPQDAGRNLTAFFDKLDAAPLPAGQGRALTESLATMGVVAALYDEAGWPQLRTALTSAVKDRDGNPLLALSDLYYERDADGGYQNLMSANAAV…
S. albidoflavus J29 ori2			Putative secreted protease	NODE_2_length_732641_cov_149.461632	fig|1886.240.peg.3742	NODE_2_length_732641_cov_149.461632_605135_602730	605135	602730	-		MSRHRRAFRATALSVAIAAIGATTAAVGTAQAADRPAGDDQAVERRDPAPAKGHVEHNLEGPFSEKQEKQRGEALRQLISGDKKASQRDGSRVLRLDDGKYVELGREKTDQIFTILVEFGDKVDDTTMYDPDGPEGPEEPVVKYGGEPGPLHNQIAEPDRKNDNSTDWKADFSRDHFQDLHFSTEKNKESVKKYYEKQSSGRYSVDGEVTDWVKVDYNEARYGSNYCGDTNCANVWDVVRDGVNQWAADQKAAGRSDAEIKEQLAKYDTWDRYDFDGDGDFNEPDGYIDHFQIVHAGEDESAGGGAQGTDAIWAHRWYAYGTDAGKTGPAGNKAGGAQIGDTGIWVGDYTVQPENGGLGVFAHEYGHDLGLPDHYDTSGAGENSTAFWSLMSSGSWLGT…
S. albidoflavus J29 ori2			Putative serine protease	NODE_11_length_211273_cov_149.430879	fig|1886.240.peg.268	NODE_11_length_211273_cov_149.430879_42599_43489	42599	43489	+		MRLSLPHGLSRRARLITGATALAASAALVVPAATATAAPAPKTFSATQLSQTADSVRTADVAGTAWYVDAESGKVVVTVDSTVSKAEIAEIKDEAGANAAALEVKHTTGKFSKLIAGGEAITTGGARCSLGFNVQDSAGTKFALTAGHCTNIGSSWSIGTTTGSSFPGNDYGIIRHSNPSAADGRVYLYNGSYQEITGAGNASVGQSVQRSGSTTGLHGGSVTGLNATVNYGADGIVSGLIQTNVCAEPGDSGGALFAGSTALGLTSGGSGNCSSGGTTFFQPVTEALSAYGVSII
S. albidoflavus J29 ori2			Putative serine protease	NODE_5_length_320302_cov_149.549051	fig|1886.240.peg.5141	NODE_5_length_320302_cov_149.549051_258116_257034	258116	257034	-		MNHRRIPKRRVAVTGAGIAALVAAGLTFQTANASEPQSAEPRTLSVASAGKLADTLAGDLGKAAAGTYYDAKAKNLVVNVLDEAAASEVEASGAQARIVEHSLTALNDARATLKDRASIAGTSWAIDPTSNKVVVTADRTVEGKELAKLTKVVDALGSKAELKQTKGEFKRFIAGGDAIHGDGGRCSLGFNVVKGGEPYFLTAGHCTEGISSWSETSGGSEIGTTVESNFPGDDYGLVQYTGSTEHPSEVNLYDGSTQAITGAGDATVGQSVTRSGSTTQVSTGEVTALDATVNYGGGDVVEGLIQTTVCAEPGDSGGSLFDGSTALGLTSGGSGDCSSGGETFFQPVPEALSAYGVEIG
S. albidoflavus J29 ori2			Putative serine protease	NODE_7_length_301643_cov_150.245445	fig|1886.240.peg.5700	NODE_7_length_301643_cov_150.245445_222711_221512	222711	221512	-		MNVLDILLLIAAVWFAVVGYRQGFVIGILSVIGFLGGGLAAVLLLPVLWDAVTDDAEVSTAAAVVAVVIVIVCASVGQALTTHLGNKLRRHITWTPARALDATGGAVVNVVAMLLVAWLIGGLLAGTTLPTVGKEVRGSKVLQGVDRALPEQAGSWFADFRSVLAQNGFPQVFSPFSNEPITEVQPPDSGLAASPVAQKAKRSIVKVVGTAQSCSKVLEGTGFVFDERRVMTNAHVVGGVDEPTVQIGGEGRRYDATVVLYDWEKDIAVLDVPELQAPALNFASQDAERGDSAIVAGFPENGGYDVRAARVRGRITADGPDIYRRGTVSRDVFSLYATVRQGNSGGPLLTPKGEVYGVIFAKSLDDEDTGYALTADEVREDVREGRRASQPVSSDACAM	Colony diameter (mm)	13.33
S. albidoflavus J29 ori2			Putative serine protease (putative secreted protein)	NODE_1_length_1257474_cov_150.380522	fig|1886.240.peg.1817	NODE_1_length_1257474_cov_150.380522_367740_371060	367740	371060	+		MTSESPQAPISGARRAARVAVAAGLVAALCAGAPLPMAFAADEPATAPTVKSAADKLGSADAERLAEAKADGDKNVTMMIATQPGRTAEVAGKLKAVKGGSVGKTHDKLGYVRATVPTGQADAAIKAAAKLSAVHGIDLNQEIQLDDPTPSGDRAKGVKSAAADSDDFYGAPNAKTPAKNPFNPSFETGAVEFVEKNPKADGRGITIGILDSGIDLGHPALQKTTTGERKITDWVTATDPIVDGDQTWRPMVDAVSGPSFTYKGRTYKAPAGSYQVSVFAEAASKGGDADGDLNRDGDTTDTWGVLYDAKNGTVRVDLNDNGDFTDDEVLRPYKDKFQVGYFGKDDPKTDVVEQIPFVVELRKGVPMDPYGGSWVGKKADFVNIGIIEGSHGTHVAGIT…
S. albidoflavus J29 ori2			Putative stomatin/prohibitin-family membrane protease subunit aq_911	NODE_5_length_320302_cov_149.549051	fig|1886.240.peg.5142	NODE_5_length_320302_cov_149.549051_259746_258634	259746	258634	-		MIEELVTAGAATASAGALYVMAAARVVKQYERGVVFRLGRLLPEVRRPGLTLVVPIVDRLHKVSLQIITLPIPAQEGITRDNVTVRVDAVVYFKVVNPSDALVRVEDYRFAVSQMAQTSLRSIIGKSELDDLLSNREKLNQGLELMIDNPAVEWGVTIDRVEIKDVSLPETMKRSMARQAEADRERRARVINADAELQASKKLAGAAQVMSEQPAALQLRLLQTVVAVAAEKNSTLVLPFPVELLRFLERAAPLPGAQEAGASPASSGQGATAATAAGAGEAADPEALAAQARELAGEFPPGTSGDVVRQLLEGLGEKGVPGLVGERAVSEAEPGTPGTLAGAEGEGEERTDAEGADGSGDAPGEGGTRG
S. albidoflavus J29 ori2			Secreted chitinase	NODE_6_length_308571_cov_140.563706	fig|1886.240.peg.5324	NODE_6_length_308571_cov_140.563706_137701_136976	137701	136976	-		MRTRLIGLLTAAASALTLSVLALGPTAQADTRAAADDFIVSESQFESMFPNRNSFYSYSGLTDALSAYPGFTGTGSDTTRKQEAAAFLANVSHETGGLVHIVEQNEANYPHYCDTTQPFGCPAGNDKYYGRGPVQLSWNYNYKAAGDALGIDLLNNPDLVQNDASVAWKTGLWFWNTQSGAGSMTPHDAIVNGAGFGETIRAINGSIECNGGNPGQVQSRIDLYERFTDVLGVEPGDNLSC
S. albidoflavus J29 ori2			Secreted extracellular small neutral protease	NODE_7_length_301643_cov_150.245445	fig|1886.240.peg.5643	NODE_7_length_301643_cov_150.245445_159659_160237	159659	160237	+		MLHSRWFKTAGAAAALTLATATAAYATPAPAPAPDLTAAAVTLRYDDSRAAGWEAAIAAGVANWNASVSNVQLVEAAPGTRAEIQIIATSGWPQATLGPVRPGGTARVELGSQAVTEGHDKTRIAAHELGHSLGLPDTKPGPCSQLMSGSTGGTTCKNATPNATERARVQSLYAGGFTFLVPADGRVLVDAP
S. albidoflavus J29 ori2			Secreted subtilisin-like protease	NODE_10_length_235406_cov_147.622337	fig|1886.240.peg.38	NODE_10_length_235406_cov_147.622337_32904_34445	32904	34445	+		MTASSARARRAFALPMGLAVASSLVLVPVTTATAAEAAPVATTATTAAGGEQTSYVVNILPGKLAAALAERAITKAGGTVVKAYEKIGVVVVHSAQADFAEKIRKVPGVQSAGATRTTPLAAQSTDDMGAPVELSEKQLDAASAKAEGDEDPLQGLQWDLPAIKADKAHQKSLGSSKVTVAVIDTGVDDTHPDLAPNFDRAASVNCVGGVPDTTDGAWRPQPGESAHGTHVAGEIAAAKNGIGMTGVAPGVKVSGIKVSQPDGYFYTEAVVCGFMWAAEHGVDVTNNSYYTDPWMFNCTDDPDQKALVHAVGRATAYAELKGAVNIASAGNSKLDLAADTLPDATSPNDSTPVDREIDPSTCLDIPAQLPGVVTVSATGAKNLKSSYSNYGKGVIDITA…
S. albidoflavus J29 ori2			Serine protease	NODE_1_length_1257474_cov_150.380522	fig|1886.240.peg.2005	NODE_1_length_1257474_cov_150.380522_592215_594854	592215	594854	+		MPFLRPTVAAIATAALAAGTLSVSALPAAAAPAPQPVAAADKLGAHDRALIKQYQQQSRARSAQPDALRATPDFVTLIVAVQEGRTAAVAEEIAALGAEVTRTDAEVGYVKVNAPFATVDALLALDGVVAVDADELLQLEDVRPDGELTGKGYRGKGGSGARKLPAGPSAKTPDANPYMPTGETGSADFKKRHRTYDGRGVTIGIMDSGVDPTHPALAKTTTGERKLVDTVTGTDPNNFIDMLFDNTWQLVSRQVSGPKYTDPDTGNVWTLPEEEGLRFSAKTNTLPNGFTGKIGVLHRDGDDAVRVDTDGDLDFTDEELMRPYAEKHQVGFLGKDDPATGIDESVPFTVQVKRDMLSSSVIGVALNYIDVAHGTHVAGITAAHGMFGGKMDGQAPGAK…
S. albidoflavus J29 ori2			Serine protease	NODE_1_length_1257474_cov_150.380522	fig|1886.240.peg.2078	NODE_1_length_1257474_cov_150.380522_677163_675802	677163	675802	-		MRHIPLRRRVAAACTGVVAVGALTLAGLTGSATAAPEPRATPASAPDAALLRAMERDLGLTPAEARQRTAGEAAATDIAATLKQRLGASFAGARVTGDGATLIVATTDPAERRTITAAGARAERADHALAELEAAKAGLDAAAGRRAPEGVPLWYVDTTASRVVLQAADRAAADRFAAAAGVDRALVKVVRASEEPRTYADLRGGDAYYMNGSGRCSVGFPVKRGASQAGFVTAGHCGTVGTTTTGVNQQAQGTFQGSTFPGRDYAWVATNANWTPRNLVNGYGNADVTVAGSTQALVGASICRSGSTTGWRCGTVQQLNTSVTYPQGTVSGVTRTSVCAEPGDSGGSFISGNQAQGMTSGGSGNCSQGGTTYFQPLAPALSAYGLTLVTGNDGGGPGP…
S. albidoflavus J29 ori2			Serine protease	NODE_5_length_320302_cov_149.549051	fig|1886.240.peg.4985	NODE_5_length_320302_cov_149.549051_86950_85787	86950	85787	-		MPRPRRAFRALGVPAVVTCLVLLPTVAHADGIRAQQWGLEALHAEDAWRTTQGKGVTVAVLDTGVDADHPDLERNVLDGKDLIGFGAGPGDRPWARHGTAMASVIAGHGHGPEDGDGVMGVAPEAKILPVRVILEDGDPARKKARSTRGGALAEGIRWAADQGADVINLSLGDDSESAHPEAAEDAAVQYALKKGAVVVASAGNGGEKGDHVSYPAAYPGVIAVTAVDRFGERAAFSTRRWYATVSAPGDDIVLADPDRRYYEGWGTSAAAAAVSGTVALVRAAHPELTPVQIKRLLEDTARDSPGGGRDDSRGRGLVDAAAAVEAGGRLGPEKLKPAAHSSTHFGPGPGPHDTGSGADWAGPAAGGLGVLLLAAAVLLWRGRAPLR
S. albidoflavus J29 ori2			Serine protease HtrA (DegP protein)	NODE_13_length_177363_cov_152.190105	fig|1886.240.peg.620	NODE_13_length_177363_cov_152.190105_41282_39876	41282	39876	-		MSTENEGSGTEGAGTEGQQVPPSVPPAPSVPPAPVDPARGGPQQSAPAGDWPPPPPQGAPSPYAEPPATPAYAGGGSYATPGGGPAWGASYQQPAPAKGRRGGLVAAVLAAALIAGGVGGGIGYWAARDGDGNSGSTTVSASDTPTSVKREAGSVAGVAAKALPSVVTIDAQGGDGEGGTGTGFVYDKQGHILTNNHVVASAADGGKLSATFSNGKKYVAEVVGRAEGYDVAVLKLRNSDGPAPLPLGNSDKVAVGDSTIAIGAPFGLSNTVTTGIISAKNRPVASSDGGNSKSSYMSALQTDASINPGNSGGPLLDSGGAVIGINSAIQSAGNGMGGSGQAGSVGLGFAIPINQAKNVAEQLIKTGKPVYPVIGASVSLEDNRMGATISDEGPGGSAA…
S. albidoflavus J29 ori2			Serine protease HtrA (DegP protein)	NODE_2_length_732641_cov_149.461632	fig|1886.240.peg.3609	NODE_2_length_732641_cov_149.461632_460913_459192	460913	459192	-		MDKAKPTGTPDGTVPDATGDSHGTAAEPGGSATAPDAPTSPGTDTATPPRPVGLTKADPAAEPRKTAAPTVPGQAEEAAVPPATEPPATVPAPRAGGAPDAVVPAQQQAPAERPRPLHAPDPYSTPPYGEPGPWAPAPPVQRPVPTPAHGTYLPPGTPAHGTPVPPVPEAGPAQGGEWGRYDPWAAPGALVAESGGGPGERRRERRAGRGRLVGAALVLALVAGAVGGYVGMRLERHGGLGTVELEQTSGQAGERAPDSVAGIAARTLPGVVTLHVSGGDGGALGTGFVLDGRGHILTNHHVVESAEGDGSIRVTFNGGETARARLVGGDPGYDLAVVKVSGVSGLTPLPLGDSDDVRVGDPVVAIGAPFDLANTVTSGIISAKERPITAGGEKGDGTD…
S. albidoflavus J29 ori2			Serine protease, putative component of Type VII secretion system in Actinobacteria	NODE_2_length_732641_cov_149.461632	fig|1886.240.peg.3670	NODE_2_length_732641_cov_149.461632_525537_523954	525537	523954	-		MAVTRHNRRRMAAISATAVAALAFGGVAALPASAAPDPSGAGLIINADAPDRVKDSYIVTLDADQVGKATSAKSKALAKEYGATIERTYKAALNGYAVELSRAEAEKFAADPAVESVIQNRTFTIDATQTNPPSWGLDRIDQASLPLDSKYTYPDKAGEGVTAYIIDTGVRISHSDFGGRAANGYDAVDNDNVAQDGNGHGTHVAGTVAGSAYGVAKKAKIVGVRVLNNAGSGTTAQVVAGIDWVTQNAVKPAVANMSLGGGADAALDQAVRNSIASGVTYGVAAGNENQNAGNVSPARVTEAITVGSTTNTDARSSFSNWGTVVDIFAPGSSITSSWNTSDSATNTISGTSMATPHVVGAAALYAAENPSATPAQVQAALKANATSGVVTGPGTGSPN…
S. albidoflavus J29 ori2			Trypsin-like protease	NODE_17_length_145923_cov_149.852310	fig|1886.240.peg.1202	NODE_17_length_145923_cov_149.852310_76377_77192	76377	77192	+		MRRRWNRSGRAGLVAAVAVLAAPLSGPAPAAADSVVVGGSLASVDDHPWVVALGSRDRFGSERSGQFCGGVVVGERTVLTAAHCVDEEVLGVALSRVPDLRVISGRDDLRSSGKGRETAVSGVRVNPGYDPATNAGDLATLTLAEPLPASAVLPVVRPGSAEEKPGSKATVFGWGDTTGNGTYSSRLRSVGVTVLEDATCRRAYPGSSVGRYEAETMLCAGDARGGRDACQGDSGGPLVAGGKLIGLVSWGSGCGRASSPGVYTRVSAVAP
S. albidoflavus J29 ori2			Zinc metalloprotease	NODE_2_length_732641_cov_149.461632	fig|1886.240.peg.3559	NODE_2_length_732641_cov_149.461632_401250_400666	401250	400666	-		MRRSARRRRTVSAYREDGRTVVLLPARMSEAEERRWVGLMLEKLARQEKRRRPTDEVLAERAGRLSAQFLGGRARPDSVRWVTNQNTRWGSCTPAEGSIRLSHRLQGMPEYVVDYVLLHELAHLLVPGHGPRFWALLEAYPRTERARGYLEGVAATARLPHTVDGDEDEANDADGGSDENGGTGQDGSGARAGM
